# Supplementary material for: An efficient proteome-wide strategy for discovery and characterization of cellular nucleotide-protein interactions
Source: PLoS One. 2018 Dec 6;13(12):e0208273. doi: 10.1371/journal.pone.0208273 (PMC6283526; doi:10.1371/journal.pone.0208273)
Supplement: S1 Table — Nucleotides (green), nucleotides and cofactors NAD(P)(H) (red), cofactors NAD(P)(H) (blue). Relates to Figs 1–4. (XLSX) [file pone.0208273.s012.xlsx]

## Sheet: Sheet1
id	description	AMP	cAMP	cGMP	dAMP	dCMP	dGMP	dTMP	dUMP	NAD	NADH	NADP	NADPH	annotated	Found in all (nucleotides/cofactors)	comments
E9PRG8	Uncharacterized protein C11orf98 OS=Homo sapiens GN=C11orf98 PE=4 SV=1	no	no	no	no	no	no	no	no	no	no	no	yes	no	yes (c)
I3L2J0	Protein capicua homolog OS=Homo sapiens GN=CIC PE=4 SV=1	no	yes	yes	no	no	no	no	no	no	no	no	no	no	no (n)
O00429	Dynamin-1-like protein OS=Homo sapiens GN=DNM1L	no	no	no	no	no	yes	no	no	no	no	no	no	no	yes (n)
O14556	Glyceraldehyde-3-phosphate dehydrogenase, testis-specific OS=Homo sapiens GN=GAPDHS PE=1 SV=2	no	no	no	no	no	no	no	no	no	no	no	yes	no for NADPH	no (c)
O15067	Phosphoribosylformylglycinamidine synthase OS=Homo sapiens GN=PFAS PE=1 SV=4	no	no	no	yes	no	yes	no	no	no	no	no	no	no	yes (n)
O43175	D-3-phosphoglycerate dehydrogenase OS=Homo sapiens GN=PHGDH PE=1 SV=4	no	no	no	no	no	no	no	no	yes	yes	no	no	yes	yes (c)
O43488	Aflatoxin B1 aldehyde reductase member 2 OS=Homo sapiens GN=AKR7A2 PE=1 SV=3	no	no	no	no	no	no	no	no	no	no	yes	yes	yes	yes (c)
O43865	Adenosylhomocysteinase 2 OS=Homo sapiens GN=AHCYL1 PE=1 SV=2	no	yes	no	no	no	no	no	no	yes	no	no	no	no for cAMP	yes (n) no (c)
O60361	Putative nucleoside diphosphate kinase OS=Homo sapiens GN=NME2P1 PE=5 SV=1	no	no	no	no	no	no	no	no	no	no	no	yes	no	yes (c)
O60701	UDP-glucose 6-dehydrogenase OS=Homo sapiens GN=UGDH PE=1 SV=1	no	no	no	no	no	no	no	no	yes	yes	no	no	yes	yes (c)
O95831	Apoptosis-inducing factor 1, mitochondrial OS=Homo sapiens GN=AIFM1 PE=1 SV=1	no	no	no	no	no	no	no	no	no	yes	no	no	yes	yes (c)
O96013	Serine/threonine-protein kinase PAK 4 OS=Homo sapiens GN=PAK4 PE=1 SV=1	no	no	no	yes	no	no	no	no	no	no	no	no	no	yes (n)
P00367	Glutamate dehydrogenase 1, mitochondrial OS=Homo sapiens GN=GLUD1 PE=1 SV=2	no	no	no	no	no	no	no	no	yes	yes	yes	yes	yes	yes (c)
P00374	Dihydrofolate reductase OS=Homo sapiens GN=DHFR PE=1 SV=2	no	no	no	no	no	no	no	no	no	no	yes	yes	yes	yes (c)
P04181	Ornithine aminotransferase, mitochondrial OS=Homo sapiens GN=OAT PE=1 SV=1	no	no	no	no	no	no	no	no	yes	yes	yes	no	no	yes (c)
P04183	Thymidine kinase, cytosolic OS=Homo sapiens GN=TK1 PE=1 SV=2	no	no	no	no	yes	no	yes	yes	no	no	no	no	no for dCMP	yes (n)
P04406	Glyceraldehyde-3-phosphate dehydrogenase OS=Homo sapiens GN=GAPDH	no	no	no	no	no	no	no	no	yes	no	no	no	yes	yes (c)
P04818	Thymidylate synthase OS=Homo sapiens GN=TYMS PE=1 SV=3	no	no	no	no	yes	no	no	yes	no	no	no	no	no for dCMP	yes (n)
P05091	Aldehyde dehydrogenase, mitochondrial OS=Homo sapiens GN=ALDH2 PE=1 SV=2	no	no	no	no	no	no	no	no	yes	yes	no	no	yes	yes (c)
P07205	Phosphoglycerate kinase 2 OS=Homo sapiens GN=PGK2 PE=1 SV=3	no	no	no	no	no	no	no	no	no	yes	no	no	no	no (c)
P07741	Adenine phosphoribosyltransferase OS=Homo sapiens GN=APRT PE=1 SV=2	no	no	no	yes	no	no	yes	yes	no	no	no	no	no	yes (n)
P08237	ATP-dependent 6-phosphofructokinase, muscle type OS=Homo sapiens GN=PFKM	yes	yes	no	yes	no	no	no	no	no	no	no	yes	no for dAMP, NADPH	yes (n)	literature for PFKM cAMP interaction not reflected in Uniprot KB and HMDB database
P09417	Dihydropteridine reductase OS=Homo sapiens GN=QDPR PE=1 SV=2	no	no	no	no	no	no	no	no	no	no	yes	no	yes	yes (c)
P09622	Dihydrolipoyl dehydrogenase, mitochondrial OS=Homo sapiens GN=DLD PE=1 SV=2	no	no	no	no	no	no	no	no	no	yes	no	no	yes	yes (c)
P10644	cAMP-dependent protein kinase type I-alpha regulatory subunit OS=Homo sapiens GN=PRKAR1A PE=1 SV=1	no	yes	yes	no	no	no	no	no	no	no	no	no	yes	yes (n)
P11172	Uridine 5'-monophosphate synthase OS=Homo sapiens GN=UMPS PE=1 SV=1	no	no	no	no	yes	no	no	yes	no	no	no	no	no for dCMP	yes (n)
P11413	Glucose-6-phosphate 1-dehydrogenase OS=Homo sapiens GN=G6PD	no	no	no	no	no	no	no	no	no	no	yes	yes	yes	yes (c)
P13861	cAMP-dependent protein kinase type II-alpha regulatory subunit OS=Homo sapiens GN=PRKAR2A PE=1 SV=2	no	yes	yes	no	no	no	no	no	no	no	no	no	yes	yes (n)
P14550	Alcohol dehydrogenase [NADP(+)] OS=Homo sapiens GN=AKR1A1 PE=1 SV=3	yes	no	no	yes	no	no	no	no	no	no	yes	yes	no for AMP, dAMP	yes (n)
P14618	Pyruvate kinase isozymes M1/M2 OS=Homo sapiens GN=PKM PE=1 SV=4	no	no	no	no	no	yes	no	no	no	no	no	no	no	yes (n)
P16435	NADPH--cytochrome P450 reductase OS=Homo sapiens GN=POR PE=1 SV=2	no	no	no	no	no	no	no	no	no	no	no	yes	yes	no (c)
P17612	cAMP-dependent protein kinase catalytic subunit alpha OS=Homo sapiens GN=PRKACA PE=1 SV=2	no	yes	yes	no	no	no	no	no	no	no	no	no	yes	yes (n)
P17858	6-phosphofructokinase, liver type OS=Homo sapiens GN=PFKL PE=1 SV=6	yes	yes	no	yes	no	no	no	no	no	no	no	no	no for dAMP	yes (n)	literature for PFKM cAMP interaction not reflected in Uniprot KB and HMDB database
P18031	Tyrosine-protein phosphatase non-receptor type 1 OS=Homo sapiens GN=PTPN1 PE=1 SV=1	no	no	no	no	no	no	no	no	no	yes	no	yes	no	yes (c)
P21980	Protein-glutamine gamma-glutamyltransferase 2 OS=Homo sapiens GN=TGM2 PE=1 SV=2	no	no	no	no	no	yes	no	no	no	no	no	no	no	yes (n)
P22570	NADPH:adrenodoxin oxidoreductase, mitochondrial OS=Homo sapiens GN=FDXR	no	no	no	no	no	no	no	no	no	no	no	yes	yes	yes (c)
P23919	Thymidylate kinase OS=Homo sapiens GN=DTYMK PE=1 SV=4	no	no	no	no	no	no	yes	no	no	no	no	no	no	yes (n)
P24666	Low molecular weight phosphotyrosine protein phosphatase OS=Homo sapiens GN=ACP1 PE=1 SV=3	no	no	no	no	no	no	no	no	no	yes	no	yes	no	yes (c)
P24941	Cyclin-dependent kinase 2 OS=Homo sapiens GN=CDK2 PE=4 SV=1	no	yes	yes	no	no	no	no	no	no	no	no	no	no	yes (n)
P26196	Probable ATP-dependent RNA helicase DDX6 OS=Homo sapiens GN=DDX6 PE=1 SV=2	no	no	no	yes	no	no	no	no	no	no	no	no	no for dAMP	yes (n)
P27144	GTP:AMP phosphotransferase AK4, mitochondrial OS=Homo sapiens GN=AK4 PE=1 SV=1	yes	no	no	yes	no	no	no	no	no	no	no	no	yes	yes (n)
P27707	Deoxycytidine kinase OS=Homo sapiens GN=DCK PE=2 SV=1	no	no	no	yes	yes	yes	no	no	no	no	no	no	no for dAMP, dGMP	yes (n)
P29375	Lysine-specific demethylase 5A OS=Homo sapiens GN=KDM5A PE=1 SV=3	no	no	no	no	no	no	no	no	yes	yes	no	no	no	yes (c)
P30038	Delta-1-pyrroline-5-carboxylate dehydrogenase, mitochondrial OS=Homo sapiens GN=ALDH4A1 PE=1 SV=3	no	no	no	no	no	no	no	no	yes	yes	no	no	yes	yes (c)
P30043	Flavin reductase (NADPH) OS=Homo sapiens GN=BLVRB PE=1 SV=3	no	no	no	no	no	no	no	no	no	no	yes	yes	yes	yes (c)
P30837	Aldehyde dehydrogenase X, mitochondrial OS=Homo sapiens GN=ALDH1B1 PE=1 SV=3	no	no	no	no	no	no	no	no	yes	yes	no	no	yes	yes (c)
P31321	cAMP-dependent protein kinase type I-beta regulatory subunit OS=Homo sapiens GN=PRKAR1B PE=1 SV=4	no	yes	yes	no	no	no	no	no	no	no	no	no	yes	no (n)
P31323	cAMP-dependent protein kinase type II-beta regulatory subunit OS=Homo sapiens GN=PRKAR2B PE=1 SV=3	no	yes	yes	no	no	no	no	no	no	no	no	no	yes	yes (n)
P32322	Pyrroline-5-carboxylate reductase 1, mitochondrial OS=Homo sapiens GN=PYCR1	no	no	no	no	no	no	no	no	no	yes	no	yes	yes	yes (c)
P33316	Deoxyuridine 5'-triphosphate nucleotidohydrolase, mitochondrial OS=Homo sapiens GN=DUT	no	no	no	no	yes	no	no	yes	no	no	no	no	no for dCMP	no (n)
P35236	Tyrosine-protein phosphatase non-receptor type 7 OS=Homo sapiens GN=PTPN7	no	no	no	no	no	no	no	no	no	no	no	yes	no	no (c)
P35270	Sepiapterin reductase OS=Homo sapiens GN=SPR PE=1 SV=1	no	no	no	no	no	no	no	no	no	no	yes	yes	yes	no (c)
P36507	Dual specificity mitogen-activated protein kinase kinase 2 OS=Homo sapiens GN=MAP2K2 PE=1 SV=1	no	no	no	yes	no	no	no	no	no	no	no	no	no for dAMP	no (n)
P36776	Lon protease homolog, mitochondrial OS=Homo sapiens GN=LONP1 PE=1 SV=2	no	yes	no	no	no	no	no	no	no	no	no	no	no	yes (n)
P38919	Eukaryotic initiation factor 4A-III OS=Homo sapiens GN=EIF4A3 PE=1 SV=4	yes	no	no	yes	no	no	no	no	no	no	no	no	no for dAMP	yes (n)
P48735	Isocitrate dehydrogenase [NADP], mitochondrial OS=Homo sapiens GN=IDH2 PE=1 SV=2	no	no	no	no	no	no	no	no	no	no	yes	yes	yes	yes (c)
P49327	Fatty acid synthase OS=Homo sapiens GN=FASN PE=1 SV=3	no	no	no	no	no	no	no	no	no	no	yes	yes	yes	no (c)
P49448	Glutamate dehydrogenase 2, mitochondrial OS=Homo sapiens GN=GLUD2 PE=1 SV=2	yes	no	no	yes	no	no	no	no	yes	no	no	yes	no for AMP, dAMP	yes (n) no (c)
P49715	CCAAT/enhancer-binding protein alpha OS=Homo sapiens GN=CEBPA	no	no	no	no	no	no	no	no	no	no	yes	no	no	yes (c)
P51452	Dual specificity protein phosphatase 3 OS=Homo sapiens GN=DUSP3 PE=1 SV=1	no	no	no	no	no	no	no	no	no	yes	no	no	no	yes (c)
P51649	Succinate-semialdehyde dehydrogenase, mitochondrial OS=Homo sapiens GN=ALDH5A1	no	no	no	no	no	no	no	no	yes	yes	no	yes	yes	yes (c)
P51812	Ribosomal protein S6 kinase alpha-3 OS=Homo sapiens GN=RPS6KA3 PE=1 SV=1	yes	no	no	yes	no	no	no	no	no	no	no	no	no for dAMP	no (n)
P53004	Biliverdin reductase A OS=Homo sapiens GN=BLVRA PE=1 SV=2	no	no	no	no	no	no	no	no	no	no	yes	yes	yes	yes (c)
P62937	Peptidyl-prolyl cis-trans isomerase A OS=Homo sapiens GN=PPIA	no	no	no	no	no	no	no	no	no	no	no	yes	no	yes (c)
Q01813	6-phosphofructokinase type C OS=Homo sapiens GN=PFKP PE=1 SV=2	yes	yes	no	yes	no	no	no	no	no	no	no	no	no for dAMP	yes (n)	literature for PFKM cAMP interaction not reflected in Uniprot KB and HMDB database
Q02750	Dual specificity mitogen-activated protein kinase kinase 1 OS=Homo sapiens GN=MAP2K1 PE=1 SV=2	no	no	no	yes	no	no	no	no	no	no	no	no	no for dAMP	yes (n)
Q04828	Aldo-keto reductase family 1 member C1 OS=Homo sapiens GN=AKR1C1 PE=1 SV=1	no	no	no	no	no	no	no	no	no	no	yes	yes	yes	yes (c)
Q05209	Tyrosine-protein phosphatase non-receptor type 12 OS=Homo sapiens GN=PTPN12 PE=1 SV=3	no	no	no	no	no	no	no	no	no	no	no	yes	no	yes (c)
Q06124	Tyrosine-protein phosphatase non-receptor type 11 OS=Homo sapiens GN=PTPN11 PE=1 SV=2	no	no	no	no	no	no	no	no	no	yes	no	yes	no	yes (c)
Q06830	Peroxiredoxin-1 OS=Homo sapiens GN=PRDX1 PE=1 SV=1	no	no	no	no	no	no	no	no	no	yes	no	no	no	yes (c)
Q13363	C-terminal-binding protein 1 OS=Homo sapiens GN=CTBP1 PE=1 SV=2	no	no	no	no	no	no	no	no	yes	yes	no	no	yes	yes (c)
Q13614	Myotubularin-related protein 2 OS=Homo sapiens GN=MTMR2 PE=1 SV=4	no	no	no	no	no	no	no	no	no	no	no	yes	no	yes (c)
Q14353	Guanidinoacetate N-methyltransferase OS=Homo sapiens GN=GAMT PE=1 SV=1	no	no	no	yes	no	no	no	no	no	no	no	no	no for dAMP	yes (n)
Q14376	UDP-glucose 4-epimerase OS=Homo sapiens GN=GALE PE=1 SV=2	no	no	no	no	no	no	no	no	no	yes	no	no	yes	yes (c)
Q14914	Prostaglandin reductase 1 OS=Homo sapiens GN=PTGR1 PE=1 SV=2	no	no	no	no	no	no	no	no	no	no	yes	yes	yes	yes (c)
Q15418	Ribosomal protein S6 kinase alpha-1 OS=Homo sapiens GN=RPS6KA1	yes	no	no	yes	no	no	no	no	no	no	no	no	no for dAMP	yes (n)
Q16698	2,4-dienoyl-CoA reductase, mitochondrial OS=Homo sapiens GN=DECR1 PE=1 SV=1	no	no	no	no	no	no	no	no	no	no	yes	yes	yes	yes (c)
Q16836	Hydroxyacyl-coenzyme A dehydrogenase, mitochondrial OS=Homo sapiens GN=HADH	no	no	no	no	no	no	no	no	no	yes	no	no	yes	yes (c)
Q16854	Deoxyguanosine kinase, mitochondrial OS=Homo sapiens GN=DGUOK PE=1 SV=2	no	no	no	no	no	yes	no	no	no	no	no	no	yes	yes (n)
Q16881	Thioredoxin reductase 1, cytoplasmic OS=Homo sapiens GN=TXNRD1 PE=1 SV=3	no	no	no	no	no	no	no	no	no	no	no	yes	yes	yes (c)
Q4G0N4	NAD kinase 2, mitochondrial OS=Homo sapiens GN=NADK2 PE=1 SV=2	no	no	no	no	no	no	no	no	no	yes	yes	yes	yes	yes (c)
Q53FA7	Quinone oxidoreductase PIG3 OS=Homo sapiens GN=TP53I3 PE=1 SV=2	no	no	no	no	no	no	no	no	no	no	no	yes	yes	yes (c)
Q5T1V6	Probable ATP-dependent RNA helicase DDX59 OS=Homo sapiens GN=DDX59 PE=1 SV=1	no	no	no	yes	no	no	no	no	no	no	no	no	no for dAMP	no (n)
Q5TGI0	Failed axon connections homolog OS=Homo sapiens GN=FAXC PE=2 SV=2	no	no	no	no	no	no	no	no	no	yes	no	no	no	yes (c)
Q6BCY4	NADH-cytochrome b5 reductase 2 OS=Homo sapiens GN=CYB5R2 PE=1 SV=1	no	no	no	no	no	no	no	no	yes	no	no	no	yes	yes (c)
Q6GTX8	Leukocyte-associated immunoglobulin-like receptor 1 OS=Homo sapiens GN=LAIR1 PE=1 SV=1	no	no	no	no	no	no	no	no	no	no	no	yes	no	no (c)
Q6UWP2	Dehydrogenase/reductase SDR family member 11 OS=Homo sapiens GN=DHRS11 PE=1 SV=1	no	no	no	no	no	no	no	no	no	no	yes	yes	yes	yes (c)
Q6ZSS3	Zinc finger protein 621 OS=Homo sapiens GN=ZNF621 PE=2 SV=1	no	no	no	no	no	no	no	no	no	no	no	yes	no	yes (c)
Q7Z4W1	L-xylulose reductase OS=Homo sapiens GN=DCXR PE=1 SV=2	no	no	no	no	no	no	no	no	no	no	yes	no	yes	yes (c)
Q8N142	Adenylosuccinate synthetase isozyme 1 OS=Homo sapiens GN=ADSSL1 PE=2 SV=1	yes	no	no	yes	no	yes	no	no	no	no	no	no	no for dAMP, dGMP	yes (n)
Q8N335	Glycerol-3-phosphate dehydrogenase 1-like protein OS=Homo sapiens GN=GPD1L PE=1 SV=1	no	no	no	no	no	no	no	no	yes	yes	no	no	yes	yes (c)
Q8N8N7	Prostaglandin reductase 2 OS=Homo sapiens GN=PTGR2 PE=1 SV=1	no	no	no	no	no	no	no	no	no	no	no	yes	yes	yes (c)
Q8NCN5	Pyruvate dehydrogenase phosphatase regulatory subunit, mitochondrial OS=Homo sapiens GN=PDPR PE=1 SV=2	no	no	no	no	no	yes	no	no	no	no	no	no	no	yes (n)
Q8NEZ4	Histone-lysine N-methyltransferase 2C OS=Homo sapiens GN=KMT2C	no	no	no	no	no	no	no	no	yes	yes	no	no	no	yes (c)
Q92900	Regulator of nonsense transcripts 1 OS=Homo sapiens GN=UPF1 PE=1 SV=2	no	no	no	yes	no	no	no	no	no	no	no	no	no for dAMP	yes (n)
Q969T7	7-methylguanosine phosphate-specific 5'-nucleotidase OS=Homo sapiens GN=NT5C3B PE=1 SV=4	no	no	no	no	no	no	yes	no	no	no	no	no	no	no (n)
Q96C36	Pyrroline-5-carboxylate reductase 2 OS=Homo sapiens GN=PYCR2 PE=1 SV=1	no	no	no	no	no	no	no	no	yes	yes	yes	yes	yes	yes (c)
Q96HP4	Oxidoreductase NAD-binding domain-containing protein 1 OS=Homo sapiens GN=OXNAD1 PE=1 SV=1	no	no	no	no	no	no	no	no	no	no	no	yes	no for NADPH	yes (c)
Q99714	3-hydroxyacyl-CoA dehydrogenase type-2 OS=Homo sapiens GN=HSD17B10 PE=1 SV=3	no	no	no	no	no	no	no	no	no	yes	no	no	yes	yes (c)
Q9BSF0	Small membrane A-kinase anchor protein OS=Homo sapiens GN=C2orf88 PE=1 SV=2	no	yes	yes	no	no	no	no	no	no	no	no	no	no	no (n)
Q9BTZ2	Dehydrogenase/reductase SDR family member 4 OS=Homo sapiens GN=DHRS4 PE=1 SV=3	no	no	no	no	no	no	no	no	no	no	no	yes	yes	yes (c)
Q9BUT1	3-hydroxybutyrate dehydrogenase type 2 OS=Homo sapiens GN=BDH2 PE=1 SV=2	no	no	no	no	no	no	no	no	no	yes	no	no	yes	yes (c)
Q9BV79	Trans-2-enoyl-CoA reductase, mitochondrial OS=Homo sapiens GN=MECR PE=1 SV=2	no	no	no	no	no	no	no	no	no	no	yes	yes	yes	yes (c)
Q9BZH6	WD repeat-containing protein 11 OS=Homo sapiens GN=WDR11 PE=1 SV=1	no	no	no	no	no	no	no	no	no	yes	no	no	no	yes (c)
Q9H2U1	Probable ATP-dependent RNA helicase DHX36 OS=Homo sapiens GN=DHX36 PE=1 SV=2	yes	no	no	yes	no	no	no	no	no	no	no	no	no for dAMP	no (n)
Q9HBL8	NmrA-like family domain-containing protein 1 OS=Homo sapiens GN=NMRAL1 PE=1 SV=1	no	no	no	no	no	no	no	no	no	no	yes	yes	yes	no (c)
Q9NNW7	Thioredoxin reductase 2, mitochondrial OS=Homo sapiens GN=TXNRD2 PE=1 SV=3	no	no	no	no	no	no	no	no	no	no	yes	no	yes	yes (c)
Q9NX74	tRNA-dihydrouridine(20) synthase [NAD(P)+]-like OS=Homo sapiens GN=DUS2 PE=1 SV=1	no	no	no	no	no	no	no	no	no	no	no	yes	no	no (c)
Q9P1F3	Costars family protein ABRACL OS=Homo sapiens GN=ABRACL PE=1 SV=1	no	no	no	no	no	no	no	no	no	no	no	yes	no	no (c)
Q9UBQ7	Glyoxylate reductase/hydroxypyruvate reductase OS=Homo sapiens GN=GRHPR PE=1 SV=1	no	no	no	no	no	no	no	no	no	no	yes	yes	yes	yes (c)
Q9UJT0	Tubulin epsilon chain OS=Homo sapiens GN=TUBE1 PE=2 SV=1	no	no	no	no	no	yes	no	no	no	no	no	no	no	yes (n)
Q9ULV4	Coronin-1C OS=Homo sapiens GN=CORO1C	no	no	no	no	no	no	no	no	no	no	no	yes	no	yes (c)
Q9Y3Z3	SAM domain and HD domain-containing protein 1 OS=Homo sapiens GN=SAMHD1 PE=1 SV=2	no	no	yes	no	no	no	no	no	no	no	no	no	no	no (n)
Q9Y6E0	Serine/threonine-protein kinase 24 OS=Homo sapiens GN=STK24	no	yes	no	no	no	no	no	no	no	no	no	no	no	yes (n)
Q9Y6Y0	Influenza virus NS1A-binding protein OS=Homo sapiens GN=IVNS1ABP PE=1 SV=3	no	no	no	no	no	yes	no	no	no	no	no	no	no	yes (n)
	nucleotides CETSA hits
	nucleotides and cofactors NAD(P)(H) CETSA hits
	cofactors NAD(P)(H) CETSA hits
