# Supplementary material for: An efficient proteome-wide strategy for discovery and characterization of cellular nucleotide-protein interactions
Source: PLoS One. 2018 Dec 6;13(12):e0208273. doi: 10.1371/journal.pone.0208273 (PMC6283526; doi:10.1371/journal.pone.0208273)
Supplement: S2 Table — Relates to Figs 1–4. (XLSX) [file pone.0208273.s013.xlsx]

## Sheet: Hit id per ligand
dAMP	dCMP	dGMP	dTMP	dUMP	NAD	NADH	NADP	NADPH	cAMP	cGMP
O96013	P04183	O00429	P04183	P04183	O43175	O43175	O43488	E9PRG8	P24941	P10644
P07741	P04818	O15067	P07741	P04818	O43865	O60701	P00367	O14556	P08237	P13861
P08237	P11172	P14618	P23919	P07741	O60701	O95831	P00374	O43488	O43865	P17612
P14550	P27707	P14618	Q969T7	P11172	P00367	P00367	P04181	O60361	P10644	P31321
P17858	P33316	P21980		P33316	P04181	P04181	P09417	P00367	P13861	P31323
P26196		P27707			P04406	P05091	P11413	P00374	P17612	Q9BSF0
P27144		Q16854			P05091	P07205	P14550	P08237	P17858	Q9Y3Z3
P27707		Q8N142			P29375	P09622	P30043	P11413	P31321	Q96RK0
P36507		Q8NCN5			P30038	P18031	P35270	P14550	P31323
P38919		Q9UJT0			P30837	P24666	P48735	P16435	P36776
P49448		Q9Y6Y0			P49448	P29375	P49327	P18031	Q01813
P51812					P51649	P30038	P49715	P22570	Q9Y6E0
Q01813					Q13363	P30837	P53004	P24666
Q02750					Q6BCY4	P32322	Q04828	P30043
Q14353					Q8N335	P51452	Q14914	P32322
Q15418					Q8NEZ4	P51649	Q16698	P35236
Q5T1V6					Q96C36	Q06124	Q4G0N4	P35270
Q8N142						Q06830	Q6UWP2	P48735
Q92900						Q13363	Q7Z4W1	P49327
Q9H2U1						Q14376	Q96C36	P49448
						Q16836	Q9BV79	P51649
						Q4G0N4	Q9HBL8	P53004
						Q5TGI0	Q9NNW7	P62937
						Q8N335	Q9UBQ7	Q04828
						Q8NEZ4		Q05209
						Q96C36		Q06124
						Q99714		Q13614
						Q9BUT1		Q14914
						Q9BZH6		Q16698
								Q16881
								Q4G0N4
								Q53FA7
								Q6GTX8
								Q6UWP2
								Q6ZSS3
								Q8N8N7
								Q96C36
								Q96HP4
								Q9BTZ2
								Q9BV79
								Q9HBL8
								Q9NX74
								Q9P1F3
								Q9UBQ7
								Q9ULV4
