# Supplementary material for: An efficient proteome-wide strategy for discovery and characterization of cellular nucleotide-protein interactions
Source: PLoS One. 2018 Dec 6;13(12):e0208273. doi: 10.1371/journal.pone.0208273 (PMC6283526; doi:10.1371/journal.pone.0208273)
Supplement: S3 Table — Relates to S2 and S3 Plots. (XLSX) [file pone.0208273.s014.xlsx]

## Sheet: S3 Cyclic deoxy hits @ pH_6,7,8
id	description	condition	37	40	43	46	49	52	55	58	61	64	sumUniPeps	sumPSMs	Tm	R2	Slope	RSE
O00429	Dynamin-1-like protein OS=Homo sapiens GN=DNM1L	pH7.1	1	1.05509	1.05114	0.811976	0.289782	0.111493	0.0580911	0.0489361	0.0477185	0.0471042	1	61	47.6856	0.995637	40.4089	0.0347736
O00429	Dynamin-1-like protein OS=Homo sapiens GN=DNM1L	pH6.1	1	1.12491	0.982972	0.612421	0.232492	0.129718	0.0912252	0.0745992	0.0696803	0.0616019	1	46	46.5498	0.988483	35.0922	0.0541485
O00429	Dynamin-1-like protein OS=Homo sapiens GN=DNM1L	pH8.1	1	0.954587	0.897096	0.745422	0.428261	0.266393	0.195796	0.134646	0.107109	0.0629174	14	41	48.0244	0.996251	18.418	0.0263991
O00429	Dynamin-1-like protein OS=Homo sapiens GN=DNM1L	pH8.2	1	0.955011	0.820656	0.664106	0.341748	0.227703	0.137603	0.107466	0.0739813	0.044136	18	75	47.1473	0.996332	17.2572	0.0263115
O00429	Dynamin-1-like protein OS=Homo sapiens GN=DNM1L	pH6.2	1	0.966727	0.954096	0.67806	0.312378	0.192847	0.117367	0.0744658	0.0580287	0.0621331	16	41	47.199	0.996667	25.2734	0.0268638
O00429	Dynamin-1-like protein OS=Homo sapiens GN=DNM1L	pH7.2	1	1.20445	1.1562	0.817579	0.323563	0.091012	0.0497009	0.0233626	0.0470789	0.0249489	1	32	47.9264	0.969083	40.6082	0.101444
O15067	Phosphoribosylformylglycinamidine synthase OS=Homo sapiens GN=PFAS	pH7.1	1	0.964194	1.00069	0.854126	0.361933	0.155545	0.0936361	0.0576198	0.0497279	0.0443989	16	60	48.0846	0.997368	35.9779	0.025526
O15067	Phosphoribosylformylglycinamidine synthase OS=Homo sapiens GN=PFAS	pH6.1	1	0.987287	1.02586	0.93192	0.554817	0.156484	0.111354	0.0767301	0.0560731	0.0498535	19	77	49.1138	0.998511	38.8054	0.0195734
O15067	Phosphoribosylformylglycinamidine synthase OS=Homo sapiens GN=PFAS	pH6.2	1	1.03951	1.05487	1.06006	0.662367	0.229094	0.126854	0.0933841	0.0869589	0.0851056	17	70	49.6895	0.992401	44.8413	0.045303
O15067	Phosphoribosylformylglycinamidine synthase OS=Homo sapiens GN=PFAS	pH7.2	1	1.01699	1.01679	0.92002	0.405252	0.144456	0.0878401	0.0543933	0.0573222	0.0500181	18	55	48.4196	0.998268	42.8373	0.0214341
O15067	Phosphoribosylformylglycinamidine synthase OS=Homo sapiens GN=PFAS	pH8.1	1	0.948817	0.670323	0.43023	0.220889	0.139784	0.101483	0.075238	0.060046	0.0548917	17	57	44.8261	0.995954	18.8706	0.0269378
O15067	Phosphoribosylformylglycinamidine synthase OS=Homo sapiens GN=PFAS	pH8.2	1	0.916925	0.6564	0.399362	0.251045	0.169185	0.121982	0.0846581	0.0579737	0.0369124	15	75	44.6729	0.993436	17.0975	0.033329
O43865	Putative adenosylhomocysteinase 2 OS=Homo sapiens GN=AHCYL1	pH7.1	1	0.970703	0.887149	0.587343	0.343793	0.224954	0.127484	0.0664223	0.0411529	0.0366545	10	38	47.0806	0.995431	18.1733	0.0305534
O43865	Putative adenosylhomocysteinase 2 OS=Homo sapiens GN=AHCYL1	pH6.1	1	0.984975	0.96346	0.778884	0.71849	0.687505	0.57404	0.341671	0.196591	0.085944	6	35	59.9645	0.981845	8.29759	0.0503486
O43865	Putative adenosylhomocysteinase 2 OS=Homo sapiens GN=AHCYL1	pH6.2	1	1.00752	0.940566	0.852397	0.812141	0.790207	0.614042	0.468227	0.256523	0.133933	8	28	62.5165	0.990154	8.90757	0.0348423
O43865	Putative adenosylhomocysteinase 2 OS=Homo sapiens GN=AHCYL1	pH7.2	1	0.958825	0.851925	0.603769	0.377962	0.210921	0.133176	0.092609	0.0527182	0.0657563	4	16	47.0821	0.99885	17.3409	0.0148375
O43865	Putative adenosylhomocysteinase 2 OS=Homo sapiens GN=AHCYL1	pH8.1	1	0.756159	0.413603	0.230426	0.158522	0.11904	0.0788621	0.039165	0.032361	0.0253244	2	15	42.2448	0.987373	19.5237	0.043113
O43865	Putative adenosylhomocysteinase 2 OS=Homo sapiens GN=AHCYL1	pH8.2	1	0.828427	0.427296	0.284071	0.189407	0.132558	0.0919934	0.0477168	0.0566897	0.0261873	5	26	42.6615	0.981875	19.3076	0.0525458
O96013	Serine/threonine-protein kinase PAK 4 OS=Homo sapiens GN=PAK4	pH7.1	1	0.956065	0.947051	0.696452	0.379944	0.21964	0.166255	0.106949	0.075436	0.049789	5	11	47.5941	0.99551	21.4467	0.0302027
O96013	Serine/threonine-protein kinase PAK 4 OS=Homo sapiens GN=PAK4	pH6.1	1	0.877862	0.82482	0.621253	0.315512	0.254548	0.185056	0.156354	0.100465	0.075949	6	12	46.5403	0.990303	15.9388	0.0395554
O96013	Serine/threonine-protein kinase PAK 4 OS=Homo sapiens GN=PAK4	pH6.2	1	0.947113	0.957217	0.801795	0.387322	0.351685	0.174367	0.12986	0.123604	0.0819219	4	10	48.195	0.983673	20.9385	0.0559892
O96013	Serine/threonine-protein kinase PAK 4 OS=Homo sapiens GN=PAK4	pH7.2	1	1.01597	0.912973	0.681064	0.419855	0.242842	0.141298	0.108583	0.119246	0.0819821	2	6	47.6004	0.997709	20.5073	0.0212989
O96013	Serine/threonine-protein kinase PAK 4 OS=Homo sapiens GN=PAK4	pH8.1	1	1.00345	0.865404	0.632832	0.355026	0.297408	0.19593	0.138984	0.101988	0.0709567	3	12	47.079	0.990638	17.7975	0.0412224
O96013	Serine/threonine-protein kinase PAK 4 OS=Homo sapiens GN=PAK4	pH8.2	1	0.979471	0.984094	0.527902	0.25812	0.143542	0.081073	0.0426638	0.0400524	0.0481339	3	9	46.3612	0.990981	28.5971	0.0456982
P04183	Thymidine kinase, cytosolic OS=Homo sapiens GN=TK1	pH7.2	1	0.742686	0.485736	0.306043	0.218946	0.137926	0.0778963	0.0554704	0.0645381	0.0482853	4	14	42.8855	0.986607	15.5308	0.043288
P04183	Thymidine kinase, cytosolic OS=Homo sapiens GN=TK1	pH8.1	1	0.671913	0.438016	0.336164	0.203452	0.204006	0.106975	0.0834121	0.0546738	0.0318492	4	12	42.4371	0.966008	13.9792	0.0654359
P04818	Thymidylate synthase OS=Homo sapiens GN=TYMS	pH7.1	1	0.985433	0.885729	0.560149	0.264936	0.127193	0.0690886	0.0480807	0.0347037	0.0284474	7	21	46.4932	0.998892	23.2481	0.0157252
P04818	Thymidylate synthase OS=Homo sapiens GN=TYMS	pH6.1	1	0.904671	0.660016	0.310595	0.127695	0.0803662	0.0595012	0.0390098	0.0354712	0.0278054	6	20	44.1575	0.999284	22.4378	0.0116524
P04818	Thymidylate synthase OS=Homo sapiens GN=TYMS	pH6.2	1	0.943552	0.707683	0.349978	0.225678	0.166519	0.118981	0.0802821	0.0633751	0.0586474	5	16	44.4804	0.993465	21.6684	0.0340307
P04818	Thymidylate synthase OS=Homo sapiens GN=TYMS	pH7.2	1	1.00319	0.863719	0.593895	0.316958	0.201447	0.134834	0.0746603	0.0620972	0.0580014	7	32	46.7301	0.996638	20.2675	0.0261201
P04818	Thymidylate synthase OS=Homo sapiens GN=TYMS	pH8.1	1	0.918386	0.774531	0.53777	0.288161	0.193564	0.138948	0.0898216	0.0569563	0.0407962	9	29	46.0872	0.997407	16.4364	0.021551
P04818	Thymidylate synthase OS=Homo sapiens GN=TYMS	pH8.2	1	0.949881	0.825143	0.529656	0.318699	0.237137	0.156308	0.0963601	0.0766184	0.0483069	8	49	46.3191	0.994123	17.1028	0.0326186
P07741	Adenine phosphoribosyltransferase OS=Homo sapiens GN=APRT	pH7.1	1	0.965931	1.11179	1.08792	0.81185	0.502748	0.185304	0.0960407	0.0753848	0.0566725	5	39	51.71	0.984437	31.7084	0.064021
P07741	Adenine phosphoribosyltransferase OS=Homo sapiens GN=APRT	pH6.1	1	0.919756	1.01704	0.942324	0.859696	0.57944	0.316027	0.129682	0.0723212	0.0466103	5	39	52.7367	0.994919	22.3995	0.0330671
P07741	Adenine phosphoribosyltransferase OS=Homo sapiens GN=APRT	pH6.2	1	1.02616	1.06433	1.0692	0.977993	0.719632	0.394952	0.211581	0.124711	0.10972	4	34	53.5635	0.991268	30.5616	0.0438998
P07741	Adenine phosphoribosyltransferase OS=Homo sapiens GN=APRT	pH7.2	1	1.01517	1.06438	1.05432	0.960288	0.540895	0.222506	0.112117	0.0696446	0.0459586	5	45	52.1938	0.992895	37.9738	0.0433992
P07741	Adenine phosphoribosyltransferase OS=Homo sapiens GN=APRT	pH8.1	1	0.995124	1.01852	0.936914	0.959191	0.83821	0.742365	0.635653	0.265456	0.107984	4	51	61.8244	0.985898	13.6784	0.0435467
P07741	Adenine phosphoribosyltransferase OS=Homo sapiens GN=APRT	pH8.2	1	0.893719	1.01118	0.918312	0.739562	0.734674	0.639865	0.457216	0.213647	0.073627	5	79	65.6571	0.976201	8.19159	0.0570148
P08237	6-phosphofructokinase OS=Homo sapiens GN=PFKM	pH8.1	1	0.852438	0.644297	0.497183	0.357127	0.230364	0.164637	0.119538	0.0999028	0.0820139	6	18	45.3652	0.992623	12.5967	0.0322907
P08237	6-phosphofructokinase OS=Homo sapiens GN=PFKM	pH8.2	1	0.78547	0.622984	0.454316	0.310017	0.162653	0.112335	0.088105	0.049019	0.0254181	9	42	45.0389	0.9911	12.2401	0.0366083
P08237	6-phosphofructokinase OS=Homo sapiens GN=PFKM	pH6.1	1	0.424785	0.416376	0.197707	0.184673	0.153048	0.14721	0.111797	0.070067	0.0340653	1	6	40.2932	0.903365	18.562	0.101076
P10644	cAMP-dependent protein kinase type I-alpha regulatory subunit OS=Homo sapiens GN=PRKAR1A	pH7.1	1	0.995786	0.859351	0.536827	0.307532	0.189548	0.0935361	0.0525342	0.045313	0.0430075	7	20	46.513	0.99558	19.8321	0.0304039
P10644	cAMP-dependent protein kinase type I-alpha regulatory subunit OS=Homo sapiens GN=PRKAR1A	pH6.1	1	0.906783	0.802793	0.543276	0.311272	0.263618	0.19799	0.102982	0.0715339	0.0692808	6	20	46.2826	0.991347	15.2318	0.0379514
P10644	cAMP-dependent protein kinase type I-alpha regulatory subunit OS=Homo sapiens GN=PRKAR1A	pH6.2	1	0.937883	0.783745	0.560095	0.405403	0.297183	0.187993	0.131103	0.118005	0.0917505	8	18	46.7302	0.995424	13.9823	0.0267938
P10644	cAMP-dependent protein kinase type I-alpha regulatory subunit OS=Homo sapiens GN=PRKAR1A	pH7.2	1	1.00187	0.804419	0.598174	0.458396	0.315654	0.195591	0.119043	0.108066	0.108128	7	17	47.4521	0.991143	14.382	0.0385803
P10644	cAMP-dependent protein kinase type I-alpha regulatory subunit OS=Homo sapiens GN=PRKAR1A	pH8.1	1	0.986535	0.817339	0.571756	0.326107	0.229809	0.173843	0.0929725	0.0870544	0.0607949	6	24	46.492	0.994686	17.8425	0.031276
P10644	cAMP-dependent protein kinase type I-alpha regulatory subunit OS=Homo sapiens GN=PRKAR1A	pH8.2	1	0.968722	0.723098	0.515905	0.337868	0.170548	0.0987944	0.0709675	0.0380326	0.0289304	4	16	46.2134	0.994308	15.5781	0.032826
P11172	Uridine 5'-monophosphate synthase OS=Homo sapiens GN=UMPS	pH7.1	1	0.886636	0.830565	0.589199	0.348773	0.187239	0.0853887	0.0546823	0.0498928	0.038568	11	35	46.9153	0.997648	16.1458	0.0211922
P11172	Uridine 5'-monophosphate synthase OS=Homo sapiens GN=UMPS	pH6.1	1	0.749265	0.557864	0.39349	0.176391	0.123796	0.0749172	0.0604804	0.0336987	0.0269091	10	26	43.8059	0.989564	14.218	0.0398105
P11172	Uridine 5'-monophosphate synthase OS=Homo sapiens GN=UMPS	pH6.2	1	0.820389	0.651317	0.465859	0.305583	0.150816	0.116758	0.0863448	0.0691764	0.0634181	8	19	45.0162	0.994706	13.6702	0.0284357
P11172	Uridine 5'-monophosphate synthase OS=Homo sapiens GN=UMPS	pH7.2	1	0.884434	0.774694	0.577374	0.413286	0.191873	0.0907471	0.075486	0.0673992	0.0728746	8	23	46.8537	0.995091	14.399	0.0293257
P11172	Uridine 5'-monophosphate synthase OS=Homo sapiens GN=UMPS	pH8.1	1	0.928137	0.806861	0.737808	0.564747	0.412224	0.255214	0.147982	0.107394	0.0784187	9	35	50.0125	0.996714	11.2704	0.0228409
P11172	Uridine 5'-monophosphate synthase OS=Homo sapiens GN=UMPS	pH8.2	1	0.940302	0.819734	0.685401	0.492731	0.356017	0.222714	0.130881	0.0681187	0.0464961	12	50	49.1062	0.998052	11.9684	0.0182819
P13861	cAMP-dependent protein kinase type II-alpha regulatory subunit OS=Homo sapiens GN=PRKAR2A	pH7.1	1	0.945284	0.867402	0.652869	0.525905	0.379307	0.180376	0.0986461	0.0650999	0.061076	9	30	49.1703	0.994555	12.7759	0.0313305
P13861	cAMP-dependent protein kinase type II-alpha regulatory subunit OS=Homo sapiens GN=PRKAR2A	pH6.1	1	0.99937	0.838819	0.667405	0.511155	0.408777	0.262884	0.147907	0.0674385	0.054475	8	26	49.6505	0.990462	11.6559	0.0407094
P13861	cAMP-dependent protein kinase type II-alpha regulatory subunit OS=Homo sapiens GN=PRKAR2A	pH6.2	1	1.02935	0.934184	0.798959	0.644796	0.521063	0.348905	0.162991	0.115384	0.0902533	9	24	51.6886	0.992801	13.1989	0.03571
P13861	cAMP-dependent protein kinase type II-alpha regulatory subunit OS=Homo sapiens GN=PRKAR2A	pH7.2	1	1.00606	0.82952	0.752077	0.603544	0.486309	0.262131	0.11036	0.0404203	0.0402006	6	20	51.4477	0.990312	11.6078	0.0427179
P13861	cAMP-dependent protein kinase type II-alpha regulatory subunit OS=Homo sapiens GN=PRKAR2A	pH8.1	1	0.875427	0.732784	0.509996	0.363446	0.211926	0.143852	0.105826	0.097044	0.0655671	7	26	45.9489	0.997059	13.8706	0.0214985
P13861	cAMP-dependent protein kinase type II-alpha regulatory subunit OS=Homo sapiens GN=PRKAR2A	pH8.2	1	0.955074	0.671364	0.52442	0.338389	0.223697	0.149584	0.0943095	0.0510128	0.0416646	7	30	46.0748	0.988915	13.8802	0.04356
P14550	Alcohol dehydrogenase [NADP(+)] OS=Homo sapiens GN=AKR1A1	pH7.1	1	0.996537	1.00195	0.879542	0.501326	0.181546	0.109357	0.0544591	0.0503555	0.0433846	13	40	48.8751	0.999082	30.7438	0.0151575
P14550	Alcohol dehydrogenase [NADP(+)] OS=Homo sapiens GN=AKR1A1	pH6.1	1	1.01046	0.943506	0.857585	0.436719	0.186633	0.157439	0.0718493	0.0652321	0.0594537	14	46	48.3947	0.996153	29.2544	0.0298067
P14550	Alcohol dehydrogenase [NADP(+)] OS=Homo sapiens GN=AKR1A1	pH6.2	1	1.0233	1.0005	0.9663	0.487191	0.18926	0.110911	0.0817601	0.0799754	0.0778909	10	31	48.7934	0.99753	43.045	0.0249879
P14550	Alcohol dehydrogenase [NADP(+)] OS=Homo sapiens GN=AKR1A1	pH7.2	1	0.968534	0.952955	0.97523	0.591748	0.227457	0.122034	0.0877902	0.0789799	0.0848384	12	42	49.39	0.996864	36.0645	0.0271474
P14550	Alcohol dehydrogenase [NADP(+)] OS=Homo sapiens GN=AKR1A1	pH8.1	1	0.955943	0.921725	0.749818	0.377546	0.188773	0.135307	0.0906803	0.0701549	0.0568406	11	36	47.7369	0.997814	23.6327	0.0214323
P14550	Alcohol dehydrogenase [NADP(+)] OS=Homo sapiens GN=AKR1A1	pH8.2	1	0.944567	0.883648	0.72017	0.375802	0.20969	0.133318	0.0925229	0.068076	0.0353284	9	52	47.6878	0.99713	19.6068	0.024103
P14618	Pyruvate kinase isozymes M1/M2 OS=Homo sapiens GN=PKM	pH7.1	1	0.944689	0.947415	0.488795	0.544937	0.351844	0.255114	0.175066	0.0897587	0.0963126	2	226	48.1622	0.952294	12.7543	0.0892083
P14618	Pyruvate kinase isozymes M1/M2 OS=Homo sapiens GN=PKM	pH6.1	1	1.03492	0.75958	0.560756	0.448376	0.437056	0.378047	0.28994	0.17888	0.0385301	2	228	48.6423	0.931188	9.79865	0.0985169
P14618	Pyruvate kinase isozymes M1/M2 OS=Homo sapiens GN=PKM	pH6.2	1	1.05691	0.703083	0.301946	0.560876	0.721093	0.295128	0.216636	0.216399	0.0950454	1	166	50.3932	0.743238	7.39846	0.196913
P14618	Pyruvate kinase isozymes M1/M2 OS=Homo sapiens GN=PKM	pH8.1	1	0.693864	0.538925	0.314412	0.346664	0.243711	0.185679	0.183192	0.0797152	0.0746826	2	173	42.8612	0.951087	12.7739	0.0743025
P14618	Pyruvate kinase isozymes M1/M2 OS=Homo sapiens GN=PKM	pH8.2	1	0.860292	0.526491	0.364856	0.283704	0.239959	0.209767	0.155426	0.0611501	0.0305069	15	283	43.5764	0.962472	15.083	0.0720546
P14618	Pyruvate kinase isozymes M1/M2 OS=Homo sapiens GN=PKM	pH7.2	1	0.908677	1.0317	0.882826	0.778055	0.829977	0.567068	0.547939	0.407022	0.434729	1	161	53.7975	0.935915	11.9745	0.0664229
P17612	cAMP-dependent protein kinase catalytic subunit alpha OS=Homo sapiens GN=PRKACA	pH7.1	1	0.99763	1.00665	1.00121	0.837334	0.344227	0.186856	0.0703679	0.0542028	0.0481199	11	44	50.9738	0.996467	36.8552	0.0301359
P17612	cAMP-dependent protein kinase catalytic subunit alpha OS=Homo sapiens GN=PRKACA	pH6.1	1	1.012	0.965613	0.94598	0.848972	0.413715	0.214699	0.10882	0.0472041	0.0360206	4	24	51.4407	0.995786	28.2415	0.0317703
P17612	cAMP-dependent protein kinase catalytic subunit alpha OS=Homo sapiens GN=PRKACA	pH6.2	1	1.01978	1.00731	1.05384	0.967509	0.591066	0.328269	0.195306	0.134008	0.100747	9	29	52.5407	0.991766	32.0818	0.0424422
P17612	cAMP-dependent protein kinase catalytic subunit alpha OS=Homo sapiens GN=PRKACA	pH7.2	1	1.00656	0.990899	1.08638	0.996078	0.461298	0.224342	0.136229	0.0784467	0.0853322	8	34	51.6486	0.98931	56.8258	0.0521872
P17612	cAMP-dependent protein kinase catalytic subunit alpha OS=Homo sapiens GN=PRKACA	pH8.1	1	0.962398	0.885245	0.789356	0.440535	0.252429	0.169457	0.129506	0.0906273	0.0619566	8	25	48.2453	0.995682	19.7706	0.0289869
P17612	cAMP-dependent protein kinase catalytic subunit alpha OS=Homo sapiens GN=PRKACA	pH8.2	1	0.934485	0.849092	0.692376	0.429636	0.250624	0.166972	0.110935	0.0806555	0.0477899	7	31	47.8975	0.998618	15.745	0.0159455
P17858	6-phosphofructokinase, liver type OS=Homo sapiens GN=PFKL	pH7.1	1	0.508206	0.529717	0.339045	0.200343	0.199189	0.0572168	0.0484765	0.0381173	0.0365727	1	6	42.6707	0.924908	11.1025	0.0964811
P17858	6-phosphofructokinase, liver type OS=Homo sapiens GN=PFKL	pH6.1	1	0.56041	0.445021	0.30081	0.176543	0.139137	0.0956341	0.0865266	0.060646	0.0634329	3	14	41.7096	0.956618	14.5706	0.071289
P17858	6-phosphofructokinase, liver type OS=Homo sapiens GN=PFKL	pH6.2	1	0.712678	0.494827	0.359866	0.263695	0.182845	0.124055	0.0755936	0.0540054	0.0768132	4	8	43.1051	0.977245	13.2323	0.0539888
P17858	6-phosphofructokinase, liver type OS=Homo sapiens GN=PFKL	pH7.2	1	0.782868	0.52572	0.307096	0.25372	0.149312	0.0526733	0.0333875	0.052187	0.039113	2	6	43.4748	0.984762	14.8868	0.0479653
P17858	6-phosphofructokinase, liver type OS=Homo sapiens GN=PFKL	pH8.1	1	0.731483	0.445427	0.291639	0.212903	0.159497	0.113808	0.0911677	0.0605817	0.0437434	5	24	42.3868	0.981274	16.6178	0.0497109
P17858	6-phosphofructokinase, liver type OS=Homo sapiens GN=PFKL	pH8.2	1	0.691168	0.493036	0.397147	0.216062	0.161717	0.133765	0.0737202	0.0527458	0.0316372	7	44	43.2596	0.974361	12.6524	0.0580987
P21980	Protein-glutamine gamma-glutamyltransferase 2 OS=Homo sapiens GN=TGM2	pH7.1	1	0.830383	0.510229	0.271099	0.160834	0.0951738	0.0515157	0.0444762	0.0351713	0.0372644	16	51	43.1556	0.995237	19.1287	0.0278953
P21980	Protein-glutamine gamma-glutamyltransferase 2 OS=Homo sapiens GN=TGM2	pH6.1	1	0.845001	0.473922	0.257341	0.122848	0.0920751	0.0613734	0.0490093	0.0363778	0.0272676	18	51	42.8996	0.994582	21.135	0.0299315
P21980	Protein-glutamine gamma-glutamyltransferase 2 OS=Homo sapiens GN=TGM2	pH6.2	1	0.767727	0.475479	0.211657	0.105876	0.0641266	0.0468274	0.0411252	0.0463538	0.04435	13	29	42.5663	0.996943	20.4856	0.0218941
P21980	Protein-glutamine gamma-glutamyltransferase 2 OS=Homo sapiens GN=TGM2	pH7.2	1	0.772359	0.525897	0.263282	0.157319	0.0946306	0.0668822	0.0289035	0.0310249	0.0309213	12	31	43.0887	0.99436	17.5464	0.0297771
P21980	Protein-glutamine gamma-glutamyltransferase 2 OS=Homo sapiens GN=TGM2	pH8.1	1	0.780393	0.466173	0.280113	0.191209	0.157892	0.0942003	0.0614981	0.0445837	0.0266566	11	29	42.745	0.985168	17.339	0.0464656
P21980	Protein-glutamine gamma-glutamyltransferase 2 OS=Homo sapiens GN=TGM2	pH8.2	1	0.786656	0.530091	0.316922	0.227216	0.167948	0.106538	0.0793819	0.0523653	0.0364732	9	60	43.3019	0.987872	15.5949	0.0418405
P24941	Cyclin-dependent kinase 2 OS=Homo sapiens GN=CDK2	pH7.1	1	0.959604	0.971989	0.812023	0.55617	0.340684	0.248589	0.153532	0.12091	0.0967533	8	34	49.2713	0.996686	18.6123	0.0247372
P24941	Cyclin-dependent kinase 2 OS=Homo sapiens GN=CDK2	pH6.1	1	0.898975	0.874822	0.609811	0.365127	0.293435	0.242119	0.186126	0.121537	0.0892015	6	33	46.8053	0.987422	15.8534	0.0442451
P24941	Cyclin-dependent kinase 2 OS=Homo sapiens GN=CDK2	pH6.2	1	0.955301	0.891808	0.708983	0.484386	0.384829	0.265735	0.205176	0.154984	0.147693	4	16	48.2181	0.996371	14.8441	0.0233212
P24941	Cyclin-dependent kinase 2 OS=Homo sapiens GN=CDK2	pH7.2	1	1.02142	1.0395	0.844563	0.690956	0.470264	0.291811	0.184389	0.185345	0.159056	5	14	50.4849	0.993029	19.7347	0.0352601
P24941	Cyclin-dependent kinase 2 OS=Homo sapiens GN=CDK2	pH8.1	1	0.980174	0.949014	0.865843	0.732427	0.52169	0.428417	0.230513	0.155886	0.101098	5	27	52.6935	0.996587	13.1653	0.023501
P24941	Cyclin-dependent kinase 2 OS=Homo sapiens GN=CDK2	pH8.2	1	0.876156	0.917609	0.793762	0.585801	0.424515	0.270927	0.177048	0.0847804	0.0509591	5	29	50.8122	0.993199	12.1933	0.0340409
P26196	Probable ATP-dependent RNA helicase DDX6 OS=Homo sapiens GN=DDX6	pH7.1	1	0.990417	1.02506	0.872278	0.507183	0.239844	0.139873	0.0987923	0.066264	0.0779498	12	41	48.8842	0.997333	28.5874	0.0249142
P26196	Probable ATP-dependent RNA helicase DDX6 OS=Homo sapiens GN=DDX6	pH6.1	1	0.968887	0.976699	0.80726	0.425828	0.19943	0.138237	0.0913775	0.0610413	0.0525489	12	48	48.2492	0.997665	26.4946	0.0228861
P26196	Probable ATP-dependent RNA helicase DDX6 OS=Homo sapiens GN=DDX6	pH6.2	1	1.01527	0.997386	0.862816	0.511743	0.306904	0.197145	0.12145	0.0937453	0.103057	10	37	48.9756	0.995695	24.2468	0.0302218
P26196	Probable ATP-dependent RNA helicase DDX6 OS=Homo sapiens GN=DDX6	pH7.2	1	1.07169	1.05803	0.976044	0.564107	0.194247	0.0830321	0.0622825	0.0634227	0.0555133	11	37	49.2696	0.99409	39.6374	0.0407247
P26196	Probable ATP-dependent RNA helicase DDX6 OS=Homo sapiens GN=DDX6	pH8.1	1	1.02527	0.915308	0.70492	0.44839	0.240972	0.175185	0.105659	0.0919295	0.0620949	10	42	47.9976	0.996752	19.5504	0.0257079
P26196	Probable ATP-dependent RNA helicase DDX6 OS=Homo sapiens GN=DDX6	pH8.2	1	0.899698	0.857629	0.677324	0.389518	0.255579	0.168946	0.111213	0.0751803	0.0448255	11	104	47.6499	0.995721	15.4564	0.0277785
P27144	GTP:AMP phosphotransferase AK4, mitochondrial OS=Homo sapiens GN=AK4	pH7.1	1	0.964634	0.701573	0.385487	0.170524	0.0856981	0.0443592	0.0366604	0.0314212	0.0273258	5	14	44.838	0.998137	21.7409	0.0194675
P27144	GTP:AMP phosphotransferase AK4, mitochondrial OS=Homo sapiens GN=AK4	pH6.1	1	0.881703	0.652835	0.28898	0.15211	0.100036	0.0702595	0.0674165	0.0327365	0.0334655	5	17	43.9643	0.997483	21.8067	0.0212564
P27144	GTP:AMP phosphotransferase AK4, mitochondrial OS=Homo sapiens GN=AK4	pH6.2	1	0.85811	0.56185	0.29663	0.144724	0.104634	0.0715551	0.0576036	0.0440887	0.0494574	5	16	43.4773	0.997755	20.0272	0.019353
P27144	GTP:AMP phosphotransferase AK4, mitochondrial OS=Homo sapiens GN=AK4	pH7.2	1	0.905487	0.767799	0.462641	0.293766	0.167997	0.0663297	0.0500508	0.0390358	0.0424042	5	19	45.8004	0.996987	16.5383	0.023726
P27144	GTP:AMP phosphotransferase AK4, mitochondrial OS=Homo sapiens GN=AK4	pH8.1	1	0.891924	0.671951	0.412774	0.218826	0.160873	0.0928208	0.0893507	0.0613201	0.0345236	5	18	44.6996	0.996771	17.3584	0.0234477
P27144	GTP:AMP phosphotransferase AK4, mitochondrial OS=Homo sapiens GN=AK4	pH8.2	1	0.909418	0.659688	0.394315	0.249405	0.184785	0.151072	0.121302	0.0648276	0.0448665	4	16	44.4874	0.99133	17.5261	0.037398
P27707	Deoxycytidine kinase OS=Homo sapiens GN=DCK	pH7.1	1	0.821965	0.733571	0.573049	0.35246	0.214693	0.123503	0.0750619	0.057376	0.068804	3	6	46.4463	0.994	12.7568	0.0310519
P27707	Deoxycytidine kinase OS=Homo sapiens GN=DCK	pH6.1	1	0.82089	0.699521	0.528106	0.341299	0.197086	0.117977	0.0804896	0.0744531	0.0492304	5	10	45.9501	0.995085	12.6757	0.0277611
P27707	Deoxycytidine kinase OS=Homo sapiens GN=DCK	pH6.2	1	0.893909	0.720774	0.613859	0.403352	0.24033	0.147202	0.107855	0.0963686	0.0896827	4	10	46.773	0.995066	13.2187	0.0279223
P27707	Deoxycytidine kinase OS=Homo sapiens GN=DCK	pH7.2	1	0.855593	0.777517	0.608803	0.524909	0.31461	0.136298	0.101133	0.0785721	0.0692399	5	14	48.2854	0.988904	11.2716	0.0422543
P27707	Deoxycytidine kinase OS=Homo sapiens GN=DCK	pH8.1	1	0.941064	0.723928	0.558845	0.448706	0.259929	0.17328	0.11439	0.101351	0.0809757	4	12	46.8703	0.991716	12.9059	0.0362862
P27707	Deoxycytidine kinase OS=Homo sapiens GN=DCK	pH8.2	1	0.789003	0.646219	0.514346	0.316979	0.212041	0.210987	0.157656	0.0838733	0.0380059	2	12	45.3165	0.983127	11.5247	0.0479183
P31321	cAMP-dependent protein kinase type I-beta regulatory subunit OS=Homo sapiens GN=PRKAR1B	pH7.1	1	1.04545	0.84342	0.732724	0.540652	0.380571	0.296103	0.0732314	0.121707	0.0605988	1	4	49.6492	0.983629	13.4185	0.0550225
P31321	cAMP-dependent protein kinase type I-beta regulatory subunit OS=Homo sapiens GN=PRKAR1B	pH6.2	1	1.04994	0.952024	0.937948	0.946346	0.689579	0.440989	0.236671	0.15808	0.204566	2	10	53.2826	0.991232	25.82	0.0387624
P31321	cAMP-dependent protein kinase type I-beta regulatory subunit OS=Homo sapiens GN=PRKAR1B	pH8.1	1	0.929215	0.934292	0.786488	0.515459	0.357537	0.298383	0.161104	0.125802	0.0689482	2	10	49.381	0.990767	14.6837	0.0398442
P31321	cAMP-dependent protein kinase type I-beta regulatory subunit OS=Homo sapiens GN=PRKAR1B	pH8.2	1	1.01597	0.795413	0.751261	0.489883	0.343851	0.207675	0.127815	0.0882689	0.0571266	2	9	48.9278	0.990313	13.9255	0.042074
P31323	cAMP-dependent protein kinase type II-beta regulatory subunit OS=Homo sapiens GN=PRKAR2B	pH7.1	1	1.0535	0.963426	0.958663	0.739961	0.240731	0.10019	0.0551419	0.0546637	0.041806	8	30	50.2129	0.997458	38.2587	0.026044
P31323	cAMP-dependent protein kinase type II-beta regulatory subunit OS=Homo sapiens GN=PRKAR2B	pH6.1	1	0.990339	0.91862	0.893464	0.78399	0.311316	0.12944	0.0691311	0.0521315	0.045816	7	26	50.6115	0.992973	30.5438	0.0408554
P31323	cAMP-dependent protein kinase type II-beta regulatory subunit OS=Homo sapiens GN=PRKAR2B	pH6.2	1	1.01131	1.05787	1.04193	0.992082	0.408955	0.191473	0.122079	0.113666	0.0968868	8	27	51.4833	0.994532	72.5883	0.0375916
P31323	cAMP-dependent protein kinase type II-beta regulatory subunit OS=Homo sapiens GN=PRKAR2B	pH7.2	1	0.940415	0.996492	1.05726	0.855964	0.331451	0.107724	0.0711767	0.0537218	0.0497734	7	26	50.9663	0.995432	44.8463	0.0349728
P31323	cAMP-dependent protein kinase type II-beta regulatory subunit OS=Homo sapiens GN=PRKAR2B	pH8.1	1	0.994831	0.946636	0.644213	0.360847	0.214958	0.182985	0.121575	0.0953393	0.0625818	6	22	47.1175	0.993928	22.7168	0.0348525
P31323	cAMP-dependent protein kinase type II-beta regulatory subunit OS=Homo sapiens GN=PRKAR2B	pH8.2	1	1.02489	0.796557	0.569323	0.300934	0.181126	0.105915	0.0766509	0.052883	0.0335978	9	34	46.472	0.994168	19.0834	0.0346126
P33316	Deoxyuridine 5'-triphosphate nucleotidohydrolase, mitochondrial OS=Homo sapiens GN=DUT	pH8.1	1	1.04298	0.998227	0.979993	0.813596	0.660478	0.538436	0.435711	0.289996	0.212946	8	93	54.1642	0.987468	14.3777	0.0399319
P33316	Deoxyuridine 5'-triphosphate nucleotidohydrolase, mitochondrial OS=Homo sapiens GN=DUT	pH8.2	1	0.936544	0.964451	0.882527	0.689048	0.582771	0.448721	0.339145	0.213616	0.129234	9	237	53.6067	0.992321	11.1036	0.0323256
P33316	Deoxyuridine 5'-triphosphate nucleotidohydrolase, mitochondrial OS=Homo sapiens GN=DUT	pH7.1	1	0.980509	1.04473	1.00305	0.789408	0.586965	0.321851	0.209607	0.148782	0.161628	9	90	51.9788	0.994036	23.8133	0.0335411
P33316	Deoxyuridine 5'-triphosphate nucleotidohydrolase, mitochondrial OS=Homo sapiens GN=DUT	pH6.1	1	0.966665	1.02695	0.97871	0.784679	0.560207	0.338409	0.229985	0.168235	0.138104	9	85	51.9017	0.995973	21.6501	0.0268933
P33316	Deoxyuridine 5'-triphosphate nucleotidohydrolase, mitochondrial OS=Homo sapiens GN=DUT	pH6.2	1	1.02694	1.05547	1.06753	0.965559	0.652948	0.399127	0.279703	0.205793	0.194644	8	70	52.7142	0.988564	31.6584	0.0460065
P33316	Deoxyuridine 5'-triphosphate nucleotidohydrolase, mitochondrial OS=Homo sapiens GN=DUT	pH7.2	1	1.01217	1.05733	1.08996	0.984643	0.728112	0.396498	0.256384	0.204891	0.233318	8	77	53.0272	0.989199	37.0586	0.0447994
P36507	Dual specificity mitogen-activated protein kinase kinase 2 OS=Homo sapiens GN=MAP2K2	pH7.1	1	1.15509	0.89152	0.70491	0.3922	0.151065	0.0878533	0.0594555	0.0392304	0.042227	5	22	47.7267	0.982776	23.696	0.0660109
P36507	Dual specificity mitogen-activated protein kinase kinase 2 OS=Homo sapiens GN=MAP2K2	pH6.1	1	1.11119	0.846856	0.585773	0.25459	0.1243	0.0926154	0.0449643	0.0464293	0.0359142	6	28	46.4824	0.987847	24.9415	0.0538983
P36507	Dual specificity mitogen-activated protein kinase kinase 2 OS=Homo sapiens GN=MAP2K2	pH6.2	1	1.00359	0.868025	0.64357	0.310635	0.178868	0.108796	0.0581443	0.0644665	0.0561853	2	8	46.9645	0.998199	21.6954	0.0195385
P36507	Dual specificity mitogen-activated protein kinase kinase 2 OS=Homo sapiens GN=MAP2K2	pH7.2	1	1.05241	0.989468	0.815983	0.481489	0.263971	0.128306	0.0871492	0.0745348	0.0799175	3	10	48.6908	0.996192	24.5866	0.029657
P36507	Dual specificity mitogen-activated protein kinase kinase 2 OS=Homo sapiens GN=MAP2K2	pH8.1	1	1.05735	0.911209	0.676654	0.370586	0.2541	0.175224	0.110849	0.100586	0.0913356	3	13	47.3105	0.992463	21.9127	0.0390375
P36507	Dual specificity mitogen-activated protein kinase kinase 2 OS=Homo sapiens GN=MAP2K2	pH8.2	1	0.941252	0.779331	0.606287	0.328583	0.207912	0.153584	0.0905119	0.0566385	0.0360479	6	41	46.7551	0.996631	15.7124	0.024862
P36776	Lon protease homolog, mitochondrial OS=Homo sapiens GN=LONP1	pH7.1	1	1.0559	0.802575	0.447051	0.227543	0.138541	0.084488	0.0545252	0.0515936	0.0370597	23	82	45.5292	0.991256	24.4118	0.0436262
P36776	Lon protease homolog, mitochondrial OS=Homo sapiens GN=LONP1	pH6.1	1	0.922841	0.370686	0.188598	0.0916326	0.0842408	0.0541274	0.0455288	0.0386534	0.0292231	24	73	42.3118	0.990713	35.8723	0.0407089
P36776	Lon protease homolog, mitochondrial OS=Homo sapiens GN=LONP1	pH6.2	1	0.822364	0.404585	0.198314	0.131975	0.108016	0.0805536	0.0552263	0.0361936	0.0447801	16	38	42.2271	0.993018	24.9953	0.0329828
P36776	Lon protease homolog, mitochondrial OS=Homo sapiens GN=LONP1	pH7.2	1	0.995883	0.848281	0.469902	0.258857	0.107665	0.0548962	0.0362209	0.0441204	0.0411495	18	56	45.9171	0.996512	23.0057	0.0276212
P36776	Lon protease homolog, mitochondrial OS=Homo sapiens GN=LONP1	pH8.1	1	0.966123	0.857593	0.643172	0.410538	0.280354	0.177615	0.114511	0.0711604	0.0461113	17	76	47.7282	0.997036	15.3623	0.0234236
P36776	Lon protease homolog, mitochondrial OS=Homo sapiens GN=LONP1	pH8.2	1	1.01183	0.757564	0.560861	0.393076	0.249488	0.166728	0.0990007	0.0602526	0.0427875	20	112	46.9463	0.988745	14.6591	0.0454925
P38919	Eukaryotic initiation factor 4A-III OS=Homo sapiens GN=EIF4A3	pH7.1	1	0.92189	0.788238	0.475822	0.246115	0.146909	0.090964	0.055892	0.0493578	0.0545648	9	26	45.6339	0.998822	19.2635	0.0149629
P38919	Eukaryotic initiation factor 4A-III OS=Homo sapiens GN=EIF4A3	pH6.1	1	0.861659	0.344343	0.195384	0.0962406	0.0824873	0.0597518	0.0460307	0.0356055	0.0228658	4	10	42.0813	0.990117	30.5057	0.0406369
P38919	Eukaryotic initiation factor 4A-III OS=Homo sapiens GN=EIF4A3	pH6.2	1	0.815235	0.396708	0.17741	0.0929886	0.0840355	0.0450899	0.0511677	0.0414572	0.0424999	6	13	42.1965	0.996796	25.6674	0.0226704
P38919	Eukaryotic initiation factor 4A-III OS=Homo sapiens GN=EIF4A3	pH7.2	1	0.934287	0.746852	0.384389	0.250758	0.115213	0.0673723	0.0644782	0.0786849	0.0460852	6	14	44.9752	0.99587	20.5016	0.0278162
P38919	Eukaryotic initiation factor 4A-III OS=Homo sapiens GN=EIF4A3	pH8.1	1	0.907467	0.626612	0.328007	0.188315	0.140005	0.0813602	0.0528175	0.0425307	0.0291887	5	14	44.1077	0.994894	19.61	0.0300441
P38919	Eukaryotic initiation factor 4A-III OS=Homo sapiens GN=EIF4A3	pH8.2	1	0.915402	0.67297	0.347124	0.204044	0.149216	0.104725	0.0748285	0.0585921	0.0335426	6	38	44.3428	0.9952	20.1293	0.0290272
P49448	Glutamate dehydrogenase 2, mitochondrial OS=Homo sapiens GN=GLUD2	pH8.2	1	0.68383	0.7842	0.524608	0.405011	0.28532	0.212594	0.0958481	0.0845677	0.0424127	1	31	47.207	0.961638	9.23615	0.0729272
P51812	Ribosomal protein S6 kinase alpha-3 OS=Homo sapiens GN=RPS6KA3	pH7.1	1	0.988721	0.704345	0.395735	0.213685	0.125949	0.0702356	0.0549078	0.0513205	0.052767	7	24	44.8734	0.994997	21.4489	0.0312611
P51812	Ribosomal protein S6 kinase alpha-3 OS=Homo sapiens GN=RPS6KA3	pH6.1	1	0.813682	0.375334	0.246648	0.162784	0.111818	0.108642	0.0754568	0.0452135	0.0630444	5	16	42.0524	0.98577	24.1441	0.0456407
P51812	Ribosomal protein S6 kinase alpha-3 OS=Homo sapiens GN=RPS6KA3	pH6.2	1	0.721994	0.303983	0.146866	0.104356	0.0601588	0.0610974	0.0407109	0.0286473	0.0461768	1	14	41.431	0.994226	26.2284	0.0290922
P51812	Ribosomal protein S6 kinase alpha-3 OS=Homo sapiens GN=RPS6KA3	pH8.2	1	0.924017	0.718592	0.631147	0.302902	0.297534	0.202827	0.135816	0.0937182	0.093573	2	11	46.3837	0.983537	14.0197	0.0506273
Q01813	6-phosphofructokinase type C OS=Homo sapiens GN=PFKP	pH7.1	1	0.661243	0.481966	0.368228	0.214475	0.0816485	0.0369766	0.0185841	0.0230297	0.0276154	4	12	43.2823	0.974747	12.7252	0.0604166
Q01813	6-phosphofructokinase type C OS=Homo sapiens GN=PFKP	pH6.1	1	0.671897	0.506675	0.311224	0.190467	0.179128	0.138506	0.0801644	0.0425415	0.0275594	3	12	42.7115	0.97371	14.1358	0.0584764
Q01813	6-phosphofructokinase type C OS=Homo sapiens GN=PFKP	pH7.2	1	0.772666	0.596561	0.506687	0.450599	0.128906	0.105516	0.0536057	0.054747	0.0534705	3	8	45.8936	0.965077	10.7023	0.0728325
Q01813	6-phosphofructokinase type C OS=Homo sapiens GN=PFKP	pH8.1	1	0.646025	0.370152	0.231615	0.163409	0.11795	0.0489316	0.0395267	0.0325544	0.0189908	6	26	41.6844	0.976137	17.636	0.0566553
Q01813	6-phosphofructokinase type C OS=Homo sapiens GN=PFKP	pH8.2	1	0.693437	0.456192	0.311443	0.268793	0.189074	0.141998	0.134866	0.0495342	0.0394293	7	36	42.4423	0.964243	14.2814	0.066178
Q02750	Dual specificity mitogen-activated protein kinase kinase 1 OS=Homo sapiens GN=MAP2K1	pH7.1	1	0.974118	1.07695	0.980298	0.742062	0.252609	0.150781	0.0737257	0.058318	0.0500574	5	26	50.2224	0.994282	38.6595	0.0388367
Q02750	Dual specificity mitogen-activated protein kinase kinase 1 OS=Homo sapiens GN=MAP2K1	pH6.1	1	1.09537	0.956989	0.851803	0.567635	0.192947	0.121744	0.0734542	0.0483218	0.0476201	4	16	49.1526	0.992968	27.3925	0.0421596
Q02750	Dual specificity mitogen-activated protein kinase kinase 1 OS=Homo sapiens GN=MAP2K1	pH6.2	1	0.9805	0.974069	0.926732	0.627006	0.233549	0.131807	0.0830938	0.0724845	0.0669552	4	20	49.5884	0.999186	31.7343	0.0138664
Q02750	Dual specificity mitogen-activated protein kinase kinase 1 OS=Homo sapiens GN=MAP2K1	pH7.2	1	1.07619	1.01607	0.969901	0.894281	0.363043	0.11061	0.0606677	0.0468752	0.0560397	4	14	51.1943	0.996351	45.1861	0.0319243
Q02750	Dual specificity mitogen-activated protein kinase kinase 1 OS=Homo sapiens GN=MAP2K1	pH8.1	1	0.91251	0.940623	0.802332	0.647346	0.311145	0.222026	0.124617	0.0614459	0.0475683	4	22	50.0368	0.992345	16.8262	0.0388167
Q02750	Dual specificity mitogen-activated protein kinase kinase 1 OS=Homo sapiens GN=MAP2K1	pH8.2	1	1.03977	0.799525	0.752411	0.556217	0.287099	0.183642	0.124882	0.0713579	0.0591966	3	34	49.0172	0.987677	15.2742	0.0489406
Q14353	Guanidinoacetate N-methyltransferase OS=Homo sapiens GN=GAMT	pH7.1	1	1.00107	1.11797	1.06567	0.84073	0.615037	0.325016	0.106275	0.116795	0.0877625	3	11	52.6503	0.983711	27.1325	0.0623714
Q14353	Guanidinoacetate N-methyltransferase OS=Homo sapiens GN=GAMT	pH6.1	1	0.909877	1.01468	0.982493	0.880589	0.556565	0.214144	0.147034	0.0921615	0.0910831	4	16	52.0266	0.993929	31.9546	0.0363643
Q14353	Guanidinoacetate N-methyltransferase OS=Homo sapiens GN=GAMT	pH6.2	1	0.995793	1.06597	0.854533	0.946064	0.496664	0.171765	0.160464	0.127504	0.0819956	2	4	51.6833	0.982864	43.66	0.0625102
Q14353	Guanidinoacetate N-methyltransferase OS=Homo sapiens GN=GAMT	pH8.1	1	0.872409	0.797731	0.85353	0.504555	0.328195	0.262601	0.264	0.195687	0.221821	1	2	48.0001	0.96202	15.7473	0.0700677
Q14353	Guanidinoacetate N-methyltransferase OS=Homo sapiens GN=GAMT	pH8.2	1	0.992453	0.860544	0.850013	0.529138	0.310541	0.239535	0.146735	0.0682991	0.0510548	1	6	49.4255	0.989905	16.5737	0.0443216
Q14353	Guanidinoacetate N-methyltransferase OS=Homo sapiens GN=GAMT	pH7.2	1	1.10768	1.02455	1.01415	0.866703	0.417897	0.0983328	0.0524042	0.0450942	0.0403914	1	2	51.4074	0.993592	39.6121	0.0431638
Q15418	Ribosomal protein S6 kinase alpha-1 OS=Homo sapiens GN=RPS6KA1	pH8.1	1	0.875762	0.589977	0.287632	0.199854	0.144548	0.0957895	0.0799796	0.0582959	0.0446149	5	20	43.5746	0.993818	20.1512	0.0317221
Q15418	Ribosomal protein S6 kinase alpha-1 OS=Homo sapiens GN=RPS6KA1	pH8.2	1	0.865192	0.581146	0.33334	0.215794	0.197085	0.172548	0.0661971	0.0375568	0.0304486	4	14	43.78	0.981287	16.9791	0.0540992
Q15418	Ribosomal protein S6 kinase alpha-1 OS=Homo sapiens GN=RPS6KA1	pH7.1	1	0.998039	0.655782	0.382365	0.139357	0.118089	0.0728851	0.0574166	0.0486639	0.0475505	7	23	44.4784	0.992665	23.2076	0.0380231
Q15418	Ribosomal protein S6 kinase alpha-1 OS=Homo sapiens GN=RPS6KA1	pH6.1	1	0.866022	0.405358	0.24694	0.13369	0.109586	0.0712714	0.0561069	0.0399988	0.0396339	9	25	42.4599	0.987395	24.5299	0.0452153
Q15418	Ribosomal protein S6 kinase alpha-1 OS=Homo sapiens GN=RPS6KA1	pH6.2	1	0.721906	0.41942	0.24961	0.183193	0.145635	0.141119	0.12132	0.11318	0.117079	3	18	41.6941	0.992237	21.4077	0.0305815
Q15418	Ribosomal protein S6 kinase alpha-1 OS=Homo sapiens GN=RPS6KA1	pH7.2	1	0.91259	0.690152	0.374671	0.157523	0.139667	0.090934	0.0489342	0.0683311	0.0559249	4	16	44.4637	0.997649	21.2059	0.0205698
Q16854	Deoxyguanosine kinase, mitochondrial OS=Homo sapiens GN=DGUOK	pH6.1	1	1.06484	0.991664	1.0072	0.832335	0.826599	0.656345	0.501959	0.388523	0.206163	2	8	58.3281	0.98063	12.5832	0.0469177
Q16854	Deoxyguanosine kinase, mitochondrial OS=Homo sapiens GN=DGUOK	pH6.2	1	0.893572	0.95969	0.817313	0.8406	0.865121	0.630075	0.42994	0.384439	0.284694	1	2	59.8306	0.94391	8.85037	0.0695958
Q16854	Deoxyguanosine kinase, mitochondrial OS=Homo sapiens GN=DGUOK	pH8.1	1	1.00019	0.981483	0.918255	0.909192	0.794502	0.730156	0.668574	0.453637	0.207605	1	4	86.7034	0.990752	7.89922	0.0286361
Q16854	Deoxyguanosine kinase, mitochondrial OS=Homo sapiens GN=DGUOK	pH8.2	1	0.903884	0.790799	0.754542	0.481537	0.417163	0.435691	0.436241	0.268071	0.132963	2	8	49.0545	0.93348	9.16316	0.0831658
Q5T1V6	Probable ATP-dependent RNA helicase DDX59 OS=Homo sapiens GN=DDX59	pH7.1	1	1.17888	0.83853	0.788926	0.511692	0.269223	0.14331	0.108988	0.0492976	0.0552733	1	2	48.8425	0.970792	19.58	0.0827993
Q5T1V6	Probable ATP-dependent RNA helicase DDX59 OS=Homo sapiens GN=DDX59	pH6.1	1	1.02907	1.02226	0.819579	0.298646	0.233411	0.172489	0.103052	0.107316	0.0438154	3	8	47.5219	0.988013	40.3937	0.0530036
Q5T1V6	Probable ATP-dependent RNA helicase DDX59 OS=Homo sapiens GN=DDX59	pH6.2	1	1.06082	1.00605	0.822791	0.378125	0.22802	0.110341	0.0678582	0.0686424	0.0559186	3	5	48.1094	0.992634	30.0652	0.042685
Q5T1V6	Probable ATP-dependent RNA helicase DDX59 OS=Homo sapiens GN=DDX59	pH7.2	1	1.11817	1.05625	0.847656	0.597381	0.206806	0.124799	0.0670428	0.0982712	0.0830957	3	5	49.2302	0.986999	30.5446	0.0580962
Q5T1V6	Probable ATP-dependent RNA helicase DDX59 OS=Homo sapiens GN=DDX59	pH8.1	1	1.0092	0.977389	0.888418	0.573333	0.285484	0.170676	0.114082	0.0757047	0.0685856	4	8	49.4199	0.998542	24.8675	0.0180259
Q5T1V6	Probable ATP-dependent RNA helicase DDX59 OS=Homo sapiens GN=DDX59	pH8.2	1	0.911855	0.954609	0.842445	0.494328	0.346902	0.164615	0.073417	0.0681057	0.0335069	2	4	49.4398	0.990982	18.2138	0.0434342
Q8N142	Adenylosuccinate synthetase isozyme 1 OS=Homo sapiens GN=ADSSL1	pH7.1	1	0.97485	0.988856	0.950879	0.637578	0.314269	0.149032	0.0860283	0.0453324	0.0527024	4	8	50.0741	0.99788	26.7033	0.0224771
Q8N142	Adenylosuccinate synthetase isozyme 1 OS=Homo sapiens GN=ADSSL1	pH6.1	1	1.05455	0.986965	0.868426	0.75997	0.326759	0.223063	0.133892	0.108255	0.0873964	4	10	50.3809	0.991347	26.1503	0.0435221
Q8N142	Adenylosuccinate synthetase isozyme 1 OS=Homo sapiens GN=ADSSL1	pH6.2	1	1.09469	1.09164	1.04124	0.868189	0.396015	0.205511	0.158326	0.110377	0.0999789	1	2	51.0573	0.986803	41.8104	0.0581681
Q8N142	Adenylosuccinate synthetase isozyme 1 OS=Homo sapiens GN=ADSSL1	pH7.2	1	1.00675	0.919494	0.940676	0.782279	0.417254	0.202602	0.110869	0.0958103	0.129838	2	6	50.9125	0.995468	27.6161	0.0308193
Q8N142	Adenylosuccinate synthetase isozyme 1 OS=Homo sapiens GN=ADSSL1	pH8.1	1	1.01279	0.901657	0.692026	0.441173	0.305054	0.177585	0.117632	0.103289	0.0871767	3	6	47.9885	0.996305	17.742	0.0264765
Q8N142	Adenylosuccinate synthetase isozyme 1 OS=Homo sapiens GN=ADSSL1	pH8.2	1	1.06364	0.959284	0.873375	0.335817	0.328834	0.200512	0.0955328	0.0832773	0.0592257	1	6	48.0083	0.971186	30.0766	0.0810402
Q8NCN5	Pyruvate dehydrogenase phosphatase regulatory subunit, mitochondrial OS=Homo sapiens GN=PDPR	pH7.1	1	1.02352	0.951574	0.907727	0.595151	0.249001	0.143115	0.117014	0.0480188	0.0506673	5	14	49.4938	0.997048	27.3225	0.0263455
Q8NCN5	Pyruvate dehydrogenase phosphatase regulatory subunit, mitochondrial OS=Homo sapiens GN=PDPR	pH6.1	1	1.00428	0.899843	0.682675	0.218934	0.147866	0.0896464	0.0720104	0.0695841	0.0553602	6	18	46.7892	0.996563	31.0991	0.0278282
Q8NCN5	Pyruvate dehydrogenase phosphatase regulatory subunit, mitochondrial OS=Homo sapiens GN=PDPR	pH6.2	1	1.06792	0.98719	0.800228	0.413526	0.27336	0.159483	0.116984	0.12601	0.124273	4	12	47.9909	0.992789	27.8236	0.0393353
Q8NCN5	Pyruvate dehydrogenase phosphatase regulatory subunit, mitochondrial OS=Homo sapiens GN=PDPR	pH7.2	1	0.940589	1.01576	0.876542	0.778685	0.273604	0.170916	0.107587	0.0887192	0.126905	5	9	50.216	0.98976	36.5329	0.0474179
Q8NCN5	Pyruvate dehydrogenase phosphatase regulatory subunit, mitochondrial OS=Homo sapiens GN=PDPR	pH8.1	1	0.942699	0.939661	0.873643	0.66436	0.357829	0.240242	0.159527	0.0971078	0.0781232	7	17	50.2302	0.995977	19.1338	0.0277251
Q8NCN5	Pyruvate dehydrogenase phosphatase regulatory subunit, mitochondrial OS=Homo sapiens GN=PDPR	pH8.2	1	1.00421	0.9126	0.79453	0.604415	0.31841	0.214097	0.130135	0.100577	0.0619137	6	20	49.5715	0.997709	17.4951	0.0211999
Q92900	Regulator of nonsense transcripts 1 OS=Homo sapiens GN=UPF1	pH7.1	1	0.879452	0.740432	0.621841	0.447975	0.273342	0.174527	0.107738	0.0728091	0.0551611	21	59	47.6647	0.996445	11.6711	0.0238674
Q92900	Regulator of nonsense transcripts 1 OS=Homo sapiens GN=UPF1	pH6.1	1	0.878503	0.792098	0.646079	0.464072	0.280287	0.170262	0.104054	0.0659893	0.0528678	19	52	48.076	0.997702	12.2757	0.0196267
Q92900	Regulator of nonsense transcripts 1 OS=Homo sapiens GN=UPF1	pH6.2	1	0.960057	0.809438	0.687446	0.555686	0.35901	0.236673	0.151121	0.118144	0.0838809	17	46	49.0726	0.9964	12.253	0.0240587
Q92900	Regulator of nonsense transcripts 1 OS=Homo sapiens GN=UPF1	pH7.2	1	0.945823	0.784258	0.595678	0.498807	0.338974	0.198623	0.105922	0.0758332	0.0830035	17	54	48.2009	0.992287	11.9531	0.035606
Q92900	Regulator of nonsense transcripts 1 OS=Homo sapiens GN=UPF1	pH8.1	1	0.851506	0.678839	0.523923	0.409948	0.321605	0.262394	0.165116	0.0911664	0.0813281	20	60	46.5727	0.984384	10.231	0.0452882
Q92900	Regulator of nonsense transcripts 1 OS=Homo sapiens GN=UPF1	pH8.2	1	0.818657	0.675386	0.489461	0.374175	0.300891	0.233468	0.148744	0.0769559	0.0461604	17	83	46.2074	0.983252	10.2742	0.0476082
Q969T7	7-methylguanosine phosphate-specific 5'-nucleotidase OS=Homo sapiens GN=NT5C3B	pH7.1	1	1.03651	1.31851	1.07202	0.908573	0.478214	0.0730578	0.0611949	0.0465944	0.0663191	1	2	51.7393	0.953229	48.2303	0.125529
Q969T7	7-methylguanosine phosphate-specific 5'-nucleotidase OS=Homo sapiens GN=NT5C3B	pH6.1	1	0.924339	1.14557	1.009	0.782448	0.459897	0.134864	0.0784046	0.0800294	0.0548074	2	6	51.3204	0.982314	31.2705	0.0679625
Q969T7	7-methylguanosine phosphate-specific 5'-nucleotidase OS=Homo sapiens GN=NT5C3B	pH7.2	1	0.972595	1.18129	1.17095	0.94503	0.562259	0.0648059	0.0471848	0.0502724	0.0676272	1	2	52.1156	0.971314	61.7259	0.0962456
Q969T7	7-methylguanosine phosphate-specific 5'-nucleotidase OS=Homo sapiens GN=NT5C3B	pH8.1	1	0.915873	0.906178	0.885826	0.626258	0.302761	0.0871665	0.0464846	0.0280354	0.0464537	1	2	49.9512	0.992544	22.954	0.0412015
Q969T7	7-methylguanosine phosphate-specific 5'-nucleotidase OS=Homo sapiens GN=NT5C3B	pH8.2	1	0.966913	0.963546	0.812899	0.619439	0.361246	0.156265	0.0647286	0.0573172	0.0584172	2	4	50.0436	0.998356	18.8662	0.0188446
Q96RK0	Protein capicua homolog OS=Homo sapiens GN=CIC	pH8.1	1	1.09519	0.992037	0.86127	0.640157	0.537815	0.382886	0.324388	0.131665	0.0497024	1	2	52.8228	0.972574	12.6253	0.0707586
Q96RK0	Protein capicua homolog OS=Homo sapiens GN=CIC	pH8.2	1	0.827898	0.762751	0.451609	0.27991	0.195375	0.103076	0.0614819	0.0355791	0.0167479	1	2	45.7045	0.991664	14.2439	0.0379434
Q96RK0	Protein capicua homolog OS=Homo sapiens GN=CIC	pH7.1	1	0.928187	0.787249	0.774026	0.680722	0.53887	0.351379	0.23748	0.185937	0.15007	4	7	52.1047	0.987178	9.51334	0.0405346
Q96RK0	Protein capicua homolog OS=Homo sapiens GN=CIC	pH6.1	1	0.914594	0.739037	0.614261	0.61127	0.363688	0.141746	0.0587502	0.0660902	0.0694296	4	9	49.2943	0.972666	10.8143	0.0685111
Q96RK0	Protein capicua homolog OS=Homo sapiens GN=CIC	pH6.2	1	0.88656	0.861456	0.623327	0.612735	0.401284	0.2243	0.0891557	0.110837	0.102263	2	6	49.5566	0.980402	11.3653	0.0560327
Q96RK0	Protein capicua homolog OS=Homo sapiens GN=CIC	pH7.2	1	0.858112	0.690118	0.849168	0.529902	0.38559	0.24825	0.176098	0.188808	0.058975	1	2	49.954	0.950042	9.80711	0.0848968
Q9BSF0	Small membrane A-kinase anchor protein OS=Homo sapiens GN=C2orf88	pH7.1	1	0.969955	0.930913	0.797652	0.514325	0.364445	0.279316	0.198133	0.215708	0.2775	2	4	48.0235	0.994321	21.7542	0.0285374
Q9BSF0	Small membrane A-kinase anchor protein OS=Homo sapiens GN=C2orf88	pH6.1	1	0.946279	0.863276	0.738635	0.487035	0.306626	0.259405	0.248471	0.210521	0.245599	2	4	47.2965	0.996153	18.9708	0.0226801
Q9BSF0	Small membrane A-kinase anchor protein OS=Homo sapiens GN=C2orf88	pH6.2	1	1.12198	1.08276	0.814967	0.661275	0.597257	0.498208	0.41523	0.428648	0.523435	1	2	48.0941	0.933594	25.449	0.0793909
Q9BSF0	Small membrane A-kinase anchor protein OS=Homo sapiens GN=C2orf88	pH7.2	1	0.965383	0.952527	1.0147	1.10534	0.797215	0.416816	0.252693	0.264331	0.340926	1	2	53.1227	0.978302	50.798	0.0582542
Q9BSF0	Small membrane A-kinase anchor protein OS=Homo sapiens GN=C2orf88	pH8.1	1	1.11411	1.10025	0.742465	0.776622	0.611034	0.463996	0.475629	0.39304	0.346119	1	4	50.2312	0.918743	16.915	0.0940946
Q9H2U1	Probable ATP-dependent RNA helicase DHX36 OS=Homo sapiens GN=DHX36	pH7.1	1	0.980397	0.827725	0.528033	0.172976	0.0901299	0.0454375	0.0419985	0.0215812	0.0343523	7	14	45.9531	0.998957	24.9446	0.0152858
Q9H2U1	Probable ATP-dependent RNA helicase DHX36 OS=Homo sapiens GN=DHX36	pH6.1	1	1.17129	0.778374	0.518871	0.128303	0.0823513	0.0157392	0.0225177	0.02948	0.0247375	4	7	45.8207	0.97485	28.0565	0.0815273
Q9H2U1	Probable ATP-dependent RNA helicase DHX36 OS=Homo sapiens GN=DHX36	pH6.2	1	0.939437	0.860009	0.574533	0.265804	0.0882219	0.0375396	0.03282	0.0336075	0.045902	2	6	46.5078	0.998983	22.3204	0.0149227
Q9H2U1	Probable ATP-dependent RNA helicase DHX36 OS=Homo sapiens GN=DHX36	pH7.2	1	0.889336	0.765972	0.705404	0.395485	0.285352	0.187775	0.172047	0.144582	0.14108	1	2	46.9907	0.988799	14.4319	0.0404377
Q9H2U1	Probable ATP-dependent RNA helicase DHX36 OS=Homo sapiens GN=DHX36	pH8.1	1	1.02959	0.831906	0.55426	0.260982	0.158033	0.104247	0.125817	0.0303274	0.0143604	3	6	46.2556	0.991449	22.056	0.042684
Q9H2U1	Probable ATP-dependent RNA helicase DHX36 OS=Homo sapiens GN=DHX36	pH8.2	1	1.07505	0.828696	0.517791	0.329886	0.188813	0.180365	0.117398	0.0770321	0.0582357	4	8	46.1167	0.98324	21.263	0.0578579
Q9UJT0	Tubulin epsilon chain OS=Homo sapiens GN=TUBE1	pH7.1	1	0.912785	0.998773	0.787828	0.415501	0.2257	0.124338	0.0820493	0.081584	0.0388516	3	6	48.2217	0.992158	24.8277	0.0413583
Q9UJT0	Tubulin epsilon chain OS=Homo sapiens GN=TUBE1	pH7.2	1	1.13069	1.09564	1.03592	0.87578	0.503615	0.414915	0.318671	0.33723	0.239254	1	2	50.9263	0.966225	38.3029	0.0756049
Q9UJT0	Tubulin epsilon chain OS=Homo sapiens GN=TUBE1	pH8.2	1	0.838655	0.771613	0.575195	0.213089	0.0629268	0.0950982	0.0657061	0.0254893	0.0195553	1	2	45.9564	0.985421	17.9472	0.052994
Q9Y3Z3	SAM domain and HD domain-containing protein 1 OS=Homo sapiens GN=SAMHD1	pH7.1	1	0.882836	0.673076	0.500931	0.364514	0.307916	0.156703	0.110168	0.0512878	0.0405659	3	6	46.4217	0.986667	11.3232	0.0453733
Q9Y3Z3	SAM domain and HD domain-containing protein 1 OS=Homo sapiens GN=SAMHD1	pH6.1	1	0.965794	0.742527	0.596709	0.531401	0.452755	0.24843	0.161044	0.100484	0.119485	3	6	48.9803	0.975975	10.1664	0.059175
Q9Y3Z3	SAM domain and HD domain-containing protein 1 OS=Homo sapiens GN=SAMHD1	pH7.2	1	0.918172	0.703448	0.526369	0.288826	0.236404	0.21154	0.126656	0.0988004	0.15493	1	2	45.1969	0.991634	16.4332	0.0350801
Q9Y3Z3	SAM domain and HD domain-containing protein 1 OS=Homo sapiens GN=SAMHD1	pH8.1	1	0.783709	0.628929	0.396191	0.363193	0.250757	0.188382	0.104953	0.104931	0.0620701	2	4	44.6604	0.978726	11.7032	0.0527339
Q9Y3Z3	SAM domain and HD domain-containing protein 1 OS=Homo sapiens GN=SAMHD1	pH8.2	1	0.821953	0.562902	0.434389	0.343198	0.308045	0.245762	0.183837	0.0956063	0.0546802	1	4	44.5177	0.960942	11.2186	0.0692555
Q9Y6E0	Serine/threonine-protein kinase 24 OS=Homo sapiens GN=STK24	pH8.1	1	0.995286	0.944475	0.862732	0.567504	0.319097	0.221328	0.15788	0.121763	0.0754005	8	36	49.3427	0.996974	21.0219	0.0243614
Q9Y6E0	Serine/threonine-protein kinase 24 OS=Homo sapiens GN=STK24	pH8.2	1	0.943532	0.957871	0.788721	0.551184	0.338245	0.232066	0.150317	0.0843176	0.104293	1	32	49.2505	0.996745	17.4548	0.024487
Q9Y6E0	Serine/threonine-protein kinase 24 OS=Homo sapiens GN=STK24	pH7.1	1	1.02566	0.95596	0.82724	0.537277	0.236392	0.139626	0.0898744	0.0695074	0.0667647	8	40	48.968	0.998994	24.0335	0.01508
Q9Y6E0	Serine/threonine-protein kinase 24 OS=Homo sapiens GN=STK24	pH6.1	1	0.97781	0.917635	0.705857	0.361088	0.241275	0.159494	0.124222	0.0838947	0.0701949	9	38	47.4491	0.99645	21.6286	0.0264881
Q9Y6E0	Serine/threonine-protein kinase 24 OS=Homo sapiens GN=STK24	pH6.2	1	1.03326	0.971875	0.848038	0.524777	0.369435	0.225734	0.159951	0.114342	0.108385	7	31	49.2182	0.993729	20.4223	0.0351124
Q9Y6E0	Serine/threonine-protein kinase 24 OS=Homo sapiens GN=STK24	pH7.2	1	0.964602	1.00073	0.864475	0.621454	0.264752	0.148408	0.0814833	0.0784184	0.0540027	6	30	49.6189	0.998092	25.4305	0.0208454
Q9Y6Y0	Influenza virus NS1A-binding protein OS=Homo sapiens GN=IVNS1ABP	pH7.1	1	0.947308	0.952061	0.912875	0.784779	0.41371	0.18108	0.12334	0.092007	0.0869343	9	18	50.9511	0.996032	26.4574	0.0288643
Q9Y6Y0	Influenza virus NS1A-binding protein OS=Homo sapiens GN=IVNS1ABP	pH6.1	1	0.985893	1.00971	0.973526	0.855688	0.619416	0.354795	0.208181	0.12128	0.116228	8	16	52.7612	0.999268	22.6451	0.0118961
Q9Y6Y0	Influenza virus NS1A-binding protein OS=Homo sapiens GN=IVNS1ABP	pH6.2	1	0.991914	1.02945	0.979763	1.00359	0.85319	0.484943	0.267469	0.171994	0.162	4	8	54.3366	0.997868	34.7595	0.0197342
Q9Y6Y0	Influenza virus NS1A-binding protein OS=Homo sapiens GN=IVNS1ABP	pH7.2	1	0.983331	1.07628	0.973375	0.947228	0.707669	0.324443	0.164005	0.133869	0.141667	4	8	53.0252	0.995451	34.691	0.0309963
Q9Y6Y0	Influenza virus NS1A-binding protein OS=Homo sapiens GN=IVNS1ABP	pH8.1	1	0.988688	0.825173	0.561267	0.406684	0.298713	0.194127	0.125109	0.0908531	0.0548111	3	6	47.1635	0.989697	14.6417	0.0424884
Q9Y6Y0	Influenza virus NS1A-binding protein OS=Homo sapiens GN=IVNS1ABP	pH8.2	1	0.919588	0.792449	0.468293	0.228998	0.206435	0.0852217	0.0579421	0.0285896	0.011017	4	8	45.7535	0.992255	17.8831	0.038744
