# Supplementary material for: An efficient proteome-wide strategy for discovery and characterization of cellular nucleotide-protein interactions
Source: PLoS One. 2018 Dec 6;13(12):e0208273. doi: 10.1371/journal.pone.0208273 (PMC6283526; doi:10.1371/journal.pone.0208273)
Supplement: S4 Table — Relates to S1 Plot. (XLSX) [file pone.0208273.s015.xlsx]

## Sheet: Cyclic ITDR plot parameters
id	description	condition	0	6e-05	0.000245	0.00098	0.00391	0.015625	0.0625	0.25	1	4	Sum Unique Peptides	Sum PSMs	MDT	R2	Slope
P24941	Cyclin-dependent kinase 2 OS=Homo sapiens GN=CDK2	cAMP.1	1	0.954788	1.00712	1.01368	0.98495	0.959444	1.10293	1.18196	1.41639	1.57701	6	23	0.0695846	0.981185	-1.01072
P24941	Cyclin-dependent kinase 2 OS=Homo sapiens GN=CDK2	cAMP.2	1	0.963641	1.01743	1.00472	0.959722	0.962082	1.04165	1.1265	1.4466	1.73453	5	21	0.14487	0.991059	-1.32884
P24941	Cyclin-dependent kinase 2 OS=Homo sapiens GN=CDK2	cGMP.1	1	0.973501	1.04004	1.04317	1.00188	0.999922	1.03467	1.04158	1.1988	1.28752	7	28	0.313077	0.944315	-1.59415
P24941	Cyclin-dependent kinase 2 OS=Homo sapiens GN=CDK2	cGMP.2	1	1.02376	0.998768	1.00449	1.06419	1.06188	1.08532	1.11016	1.18139	1.42432	6	24	0.0929078	0.92298	-0.699516
Q96RK0	Protein capicua homolog OS=Homo sapiens GN=CIC	cAMP.1	1	0.801586	0.884284	0.871407	0.988049	1.024	0.95793	1.01651	1.03641	0.996839	3	6	0.00272572	0.56307	-7.06258
Q96RK0	Protein capicua homolog OS=Homo sapiens GN=CIC	cAMP.2	1	0.799324	0.809884	0.837474	1.01286	1.0019	0.903588	0.994094	0.836767	1.0426	2	4	0.0339565	0.110506	-0.413785
Q96RK0	Protein capicua homolog OS=Homo sapiens GN=CIC	cGMP.1	1	0.986375	0.757895	1.27026	1.02363	1.40091	1.4028	1.89727	1.76028	1.89549	1	2	0.00167488	0.873049	-0.810758
Q96RK0	Protein capicua homolog OS=Homo sapiens GN=CIC	cGMP.2	1	0.927693	0.87176	1.16475	1.14063	1.11478	1.32154	1.80982	2.10968	2.15158	1	1	0.00966479	0.969416	-1.06618
P08237	6-phosphofructokinase OS=Homo sapiens GN=PFKM	cAMP.1	1	0.964112	0.976187	1.05407	1.00084	1.19647	1.71276	2.00998	2.27986	2.00896	11	35	0.00719573	0.980912	-1.5094
P08237	6-phosphofructokinase OS=Homo sapiens GN=PFKM	cAMP.2	1	1.04106	1.12316	1.08039	1.05869	1.22549	1.68096	2.02528	2.20329	1.97985	13	41	0.00579331	0.97534	-1.37359
P08237	6-phosphofructokinase OS=Homo sapiens GN=PFKM	cGMP.1	1	1.01727	1.03624	1.03976	1.09319	1.06301	1.07554	0.997427	0.986687	0.98174	10	34	NA	0.483169	5.37543
P08237	6-phosphofructokinase OS=Homo sapiens GN=PFKM	cGMP.2	1	1.05291	1.06074	1.04488	1.08521	1.04886	1.10608	1.02602	1.01064	0.995279	10	30	NA	0.412993	4.65429
O43865	Putative adenosylhomocysteinase 2 OS=Homo sapiens GN=AHCYL1	cAMP.1	1	0.94102	0.941629	1.02627	1.00956	0.999005	1.10936	1.0769	1.64716	2.23435	3	44	0.20168	0.98844	-1.78068
O43865	Putative adenosylhomocysteinase 2 OS=Homo sapiens GN=AHCYL1	cAMP.2	1	0.923508	0.956591	1.15649	0.834467	0.93969	0.956708	1.03824	1.47718	1.93977	4	35	0.804009	0.935212	-11.8573
O43865	Putative adenosylhomocysteinase 2 OS=Homo sapiens GN=AHCYL1	cGMP.1	1	0.998504	0.969989	0.987698	1.01052	0.956331	1.0362	0.999934	0.984169	0.974121	4	35	NA	-0.0157863	-0.267295
O43865	Putative adenosylhomocysteinase 2 OS=Homo sapiens GN=AHCYL1	cGMP.2	1	0.913229	0.926719	0.976849	1.03661	1.04374	1.07455	1.1056	0.9953	1.01357	3	30	NA	0.344026	-2.76312
P10644	cAMP-dependent protein kinase type I-alpha regulatory subunit OS=Homo sapiens GN=PRKAR1A	cAMP.1	1	0.948528	1.30824	1.80808	2.10431	2.29633	2.17964	2.25133	2.31595	2.24551	11	47	7.43e-05	0.990264	-1.33358
P10644	cAMP-dependent protein kinase type I-alpha regulatory subunit OS=Homo sapiens GN=PRKAR1A	cAMP.2	1	0.949478	1.23142	1.73538	2.02566	2.20722	2.17806	2.12451	2.14036	2.20149	11	60	9.91e-05	0.993068	-1.43078
P10644	cAMP-dependent protein kinase type I-alpha regulatory subunit OS=Homo sapiens GN=PRKAR1A	cGMP.1	1	0.809439	0.761977	0.860689	0.9838	1.11186	1.95256	2.22321	2.49577	2.45559	6	26	0.0100234	0.969169	-1.96096
P10644	cAMP-dependent protein kinase type I-alpha regulatory subunit OS=Homo sapiens GN=PRKAR1A	cGMP.2	1	1.0546	1.06531	1.11836	1.25989	1.36108	2.32262	2.61338	3.07289	2.95362	5	29	0.00173402	0.985088	-1.03909
P13861	cAMP-dependent protein kinase type II-alpha regulatory subunit OS=Homo sapiens GN=PRKAR2A	cAMP.1	1	0.927772	0.962191	0.988841	1.36574	1.44183	1.45933	1.43554	1.47493	1.54185	10	36	0.0021825	0.97576	-5.19481
P13861	cAMP-dependent protein kinase type II-alpha regulatory subunit OS=Homo sapiens GN=PRKAR2A	cAMP.2	1	0.959668	0.927993	0.918594	1.40107	1.59903	1.58961	1.72337	1.72772	1.74875	10	38	0.00245741	0.969144	-5.52798
P13861	cAMP-dependent protein kinase type II-alpha regulatory subunit OS=Homo sapiens GN=PRKAR2A	cGMP.1	1	0.948158	1.06489	0.91541	0.896468	0.68365	0.607787	0.898559	1.3841	1.79874	6	22	0.687787	0.730052	-6.15093
P13861	cAMP-dependent protein kinase type II-alpha regulatory subunit OS=Homo sapiens GN=PRKAR2A	cGMP.2	1	0.973136	1.02031	0.933742	0.864348	0.72382	0.656803	0.95415	1.37526	1.65824	11	32	0.66619	0.721961	-6.02568
P17612	cAMP-dependent protein kinase catalytic subunit alpha OS=Homo sapiens GN=PRKACA	cAMP.1	1	1.07069	0.794004	0.322192	0.259512	0.229536	0.210608	0.24626	0.255642	0.430406	8	24	0.000154	0.963515	2.8201
P17612	cAMP-dependent protein kinase catalytic subunit alpha OS=Homo sapiens GN=PRKACA	cAMP.2	1	0.879152	0.789275	0.27502	0.21389	0.206841	0.207035	0.230958	0.279778	0.372183	7	20	0.000144	0.96112	2.6869
P17612	cAMP-dependent protein kinase catalytic subunit alpha OS=Homo sapiens GN=PRKACA	cGMP.1	1	1.06895	1.04008	0.927647	0.913246	0.673834	0.462349	0.403097	0.397039	0.366161	5	35	0.00266614	0.987089	1.24038
P17612	cAMP-dependent protein kinase catalytic subunit alpha OS=Homo sapiens GN=PRKACA	cGMP.2	1	1.07816	1.00579	0.973992	0.771053	0.568056	0.420094	0.338993	0.349138	0.310265	5	20	0.0011492	0.988904	1.08138
P17858	6-phosphofructokinase, liver type OS=Homo sapiens GN=PFKL	cAMP.1	1	1.00336	1.01064	1.05839	1.096	1.13103	1.29414	1.4942	1.48207	1.39228	9	63	0.00538112	0.953586	-1.04847
P17858	6-phosphofructokinase, liver type OS=Homo sapiens GN=PFKL	cAMP.2	1	1.0161	1.0208	0.982887	1.05352	1.07446	1.2519	1.48399	1.47178	1.38779	10	78	0.0176122	0.968117	-1.72273
P17858	6-phosphofructokinase, liver type OS=Homo sapiens GN=PFKL	cGMP.1	1	1.0157	0.986864	1.02355	1.00904	0.992075	1.03673	1.01639	0.988147	0.989948	12	78	NA	0.014375	-1.66e-05
P17858	6-phosphofructokinase, liver type OS=Homo sapiens GN=PFKL	cGMP.2	1	1.03684	1.01055	1.02673	1.04434	1.01437	1.03843	1.05624	1.03828	1.02769	12	69	NA	0.431454	-0.10173
P31321	cAMP-dependent protein kinase type I-beta regulatory subunit OS=Homo sapiens GN=PRKAR1B	cAMP.1	1	1.13716	1.56507	1.84801	2.23944	2.26541	2.16928	2.20363	2.03384	2.09032	5	20	2.82e-05	0.967653	-1.19893
P31321	cAMP-dependent protein kinase type I-beta regulatory subunit OS=Homo sapiens GN=PRKAR1B	cAMP.2	1	0.903987	1.16126	1.16745	1.05913	1.28246	1.13956	1.12513	1.17376	1.21404	4	18	0.000144	0.633027	-4.96846
P31321	cAMP-dependent protein kinase type I-beta regulatory subunit OS=Homo sapiens GN=PRKAR1B	cGMP.1	1	1.03575	1.1453	1.12079	1.11857	1.48231	1.68537	1.84698	1.75295	1.70716	2	10	0.00159978	0.958181	-1.22183
P31321	cAMP-dependent protein kinase type I-beta regulatory subunit OS=Homo sapiens GN=PRKAR1B	cGMP.2	1	0.99953	1.13845	1.24707	1.43283	2.15481	2.69215	3.01606	2.51564	2.59209	3	12	0.000689	0.963955	-1.286
P31323	cAMP-dependent protein kinase type II-beta regulatory subunit OS=Homo sapiens GN=PRKAR2B	cAMP.1	1	0.989966	0.856834	0.579214	0.647719	0.938509	1.69647	1.9654	1.99346	2.13391	10	45	0.0385469	0.894178	-7.0108
P31323	cAMP-dependent protein kinase type II-beta regulatory subunit OS=Homo sapiens GN=PRKAR2B	cAMP.2	1	0.96548	0.875911	0.643275	0.705994	0.8379	1.55409	1.80481	1.80319	1.98357	9	39	0.0420169	0.881728	-7.67043
P31323	cAMP-dependent protein kinase type II-beta regulatory subunit OS=Homo sapiens GN=PRKAR2B	cGMP.1	1	0.929963	0.982861	0.878056	0.724717	0.493532	0.410667	0.354575	0.399124	0.592696	6	19	0.000712	0.931808	1.25914
P31323	cAMP-dependent protein kinase type II-beta regulatory subunit OS=Homo sapiens GN=PRKAR2B	cGMP.2	1	1.00144	1.04513	0.918109	0.699256	0.481286	0.41196	0.362457	0.434453	0.606088	7	26	0.00107609	0.944437	1.72675
P36776	Lon protease homolog, mitochondrial OS=Homo sapiens GN=LONP1	cAMP.1	1	0.95248	1.03912	1.01144	0.946318	0.934267	0.972761	0.855651	0.758878	0.633265	17	69	0.0621142	0.940046	0.610925
P36776	Lon protease homolog, mitochondrial OS=Homo sapiens GN=LONP1	cAMP.2	1	1.02664	1.03385	1.06341	1.01929	0.968594	0.954648	0.897575	0.745561	0.637618	20	70	0.130058	0.95881	0.97773
P36776	Lon protease homolog, mitochondrial OS=Homo sapiens GN=LONP1	cGMP.1	1	0.989957	0.961809	0.985797	1.04483	0.9907	1.03443	0.986702	0.983198	0.990197	21	67	NA	0.148869	-3.0977
P36776	Lon protease homolog, mitochondrial OS=Homo sapiens GN=LONP1	cGMP.2	1	0.973841	0.960546	0.998805	1.03642	1.03213	1.06285	0.995656	0.989589	0.999582	23	67	NA	0.23729	-6.11096
Q01813	6-phosphofructokinase type C OS=Homo sapiens GN=PFKP	cAMP.1	1	0.925826	0.934949	0.99754	0.943876	1.09669	1.28674	1.44574	1.58585	1.48428	8	47	0.0143394	0.963121	-1.40781
Q01813	6-phosphofructokinase type C OS=Homo sapiens GN=PFKP	cAMP.2	1	1.00126	0.971141	1.00177	1.03189	0.994911	1.25901	1.48327	1.59721	1.48347	10	63	0.0280119	0.982489	-2.27218
Q01813	6-phosphofructokinase type C OS=Homo sapiens GN=PFKP	cGMP.1	1	1.00231	1.00541	0.981038	0.994219	0.963046	1.03254	0.978183	1.04197	0.964681	11	63	NA	-0.00202624	-0.264864
Q01813	6-phosphofructokinase type C OS=Homo sapiens GN=PFKP	cGMP.2	1	1.02668	1.02342	1.00396	1.01732	1.00397	1.03851	0.965777	1.0398	0.99543	12	50	NA	-0.00243162	0.0504305
Q9BSF0	Small membrane A-kinase anchor protein OS=Homo sapiens GN=C2orf88	cAMP.1	1	1.02805	0.811363	1.06563	1.26313	1.22883	1.08215	1.15077	1.05424	1.12641	1	2	0.000993	0.516849	-4.01766
Q9BSF0	Small membrane A-kinase anchor protein OS=Homo sapiens GN=C2orf88	cAMP.2	1	0.937955	1.06707	1.19964	1.24988	1.24903	1.30442	1.36876	1.26729	1.29667	2	6	0.000288	0.923927	-1.47256
Q9BSF0	Small membrane A-kinase anchor protein OS=Homo sapiens GN=C2orf88	cGMP.1	1	0.988899	0.990638	0.963641	1.13561	1.33712	1.89513	1.8595	1.88908	2.01615	1	2	0.00493301	0.984941	-1.85283
Q9BSF0	Small membrane A-kinase anchor protein OS=Homo sapiens GN=C2orf88	cGMP.2	1	1.31655	1.0351	1.21531	1.3403	1.43708	2.3422	2.22711	2.40647	2.52778	2	4	0.00049	0.927992	-0.816929
Q9Y3Z3	SAM domain and HD domain-containing protein 1 OS=Homo sapiens GN=SAMHD1	cAMP.1	1	1.08635	0.975159	1.02593	1.05893	0.89214	0.944666	0.950145	1.00052	0.94372	1	2	NA	0.416123	8.96022
Q9Y3Z3	SAM domain and HD domain-containing protein 1 OS=Homo sapiens GN=SAMHD1	cGMP.1	1	0.991719	1.00885	1.01617	1.16547	1.02912	1.28418	1.69341	2.22827	2.33815	2	4	0.0158224	0.988319	-1.1022
Q9Y3Z3	SAM domain and HD domain-containing protein 1 OS=Homo sapiens GN=SAMHD1	cGMP.2	1	0.855968	0.958855	0.869625	1.05307	0.981212	1.31668	1.53278	2.04392	2.2528	3	6	0.0158977	0.972784	-0.966821
Q9Y6E0	Serine/threonine-protein kinase 24 OS=Homo sapiens GN=STK24	cAMP.1	1	1.03777	0.976285	1.07093	0.900515	0.971183	0.993025	1.19559	1.34007	2.05284	5	14	0.194034	0.968553	-1.21659
Q9Y6E0	Serine/threonine-protein kinase 24 OS=Homo sapiens GN=STK24	cAMP.2	1	0.990349	1.07737	1.09874	1.007	0.925312	1.04803	1.17879	1.51666	2.08874	6	12	0.101399	0.979545	-1.04562
Q9Y6E0	Serine/threonine-protein kinase 24 OS=Homo sapiens GN=STK24	cGMP.1	1	1.01849	0.995451	1.05167	1.08652	1.00735	1.13359	1.05255	1.03361	1.07399	6	11	NA	0.40777	-2.35363
Q9Y6E0	Serine/threonine-protein kinase 24 OS=Homo sapiens GN=STK24	cGMP.2	1	0.967735	0.973313	0.987121	1.11569	0.980805	1.08593	0.94072	1.00123	0.973367	6	17	NA	0.000272	-0.000719
