# Supplementary material for: An efficient proteome-wide strategy for discovery and characterization of cellular nucleotide-protein interactions
Source: PLoS One. 2018 Dec 6;13(12):e0208273. doi: 10.1371/journal.pone.0208273 (PMC6283526; doi:10.1371/journal.pone.0208273)
Supplement: S5 Table — Relates to S4 Plot. (XLSX) [file pone.0208273.s016.xlsx]

## Sheet:  Deoxys plot parameters
id	description	condition	0	6e-05	0.000245	0.00098	0.00391	0.015625	0.0625	0.25	1	4	sumUniPeps	sumPSMs	countNum	MDT	R2	Slope
O00429	Dynamin-1-like protein OS=Homo sapiens GN=DNM1L	AMP.r1	1	0.996038	1.07477	1.04171	0.950468	0.95749	1.05733	1.06873	1.13158	1.17105	11	22	1	0.188333	0.708081	-1.10295
O00429	Dynamin-1-like protein OS=Homo sapiens GN=DNM1L	AMP.r2	1	1.02218	1.06416	1.00569	0.961601	1.04722	1.04331	1.07554	1.22535	1.25352	11	22	1	0.149914	0.888418	-1.2097
O00429	Dynamin-1-like protein OS=Homo sapiens GN=DNM1L	dAMP.r1	1	0.987378	0.96781	0.983331	1.09443	0.939794	1.11836	1.68929	1.1399	1.05932	10	22	1	0.0523529	0.420303	-5.01802
O00429	Dynamin-1-like protein OS=Homo sapiens GN=DNM1L	dAMP.r2	1	0.977083	1.0491	0.936232	1.02703	0.888672	0.916667	1.74549	1.17306	1.03333	13	30	1	0.0875464	0.435115	-6.14419
O00429	Dynamin-1-like protein OS=Homo sapiens GN=DNM1L	dCMP.r1	1	1.00676	0.994632	1.00077	0.973443	0.966038	0.97392	0.971853	0.971199	0.947619	5	14	1	NaN	0.833347	4.36093
O00429	Dynamin-1-like protein OS=Homo sapiens GN=DNM1L	dCMP.r2	1	1.05237	1.06105	1.0694	0.970264	0.987644	1.00234	1.03881	1.04933	1.00981	4	10	1	NaN	-0.0171537	0.27121
O00429	Dynamin-1-like protein OS=Homo sapiens GN=DNM1L	dGMP.r1	1	0.957895	0.978261	0.908945	0.945609	0.928571	1.05707	1.4877	2.14928	3.96429	18	43	1	0.030749	0.995101	-0.878841
O00429	Dynamin-1-like protein OS=Homo sapiens GN=DNM1L	dGMP.r2	1	0.931579	0.886111	0.916364	0.949853	0.933333	1.02479	1.32179	2.07931	3.7	15	40	1	0.0636446	0.994857	-1.12368
O00429	Dynamin-1-like protein OS=Homo sapiens GN=DNM1L	dTMP.r1	1	1.01521	1.06779	1.15166	1.05009	1.01585	1.06726	1.0276	1.07149	1.18844	11	23	1	0.00338914	0.249578	-0.144367
O00429	Dynamin-1-like protein OS=Homo sapiens GN=DNM1L	dTMP.r2	1	0.945131	0.960599	0.973708	0.994821	0.945153	1.01232	0.934106	1.00524	1.09971	7	15	1	NaN	0.236081	-3.20703
O00429	Dynamin-1-like protein OS=Homo sapiens GN=DNM1L	dUMP.r1	1	1.12979	1.05524	0.941165	0.983841	0.943883	1.01405	0.993366	1.03097	1.08236	1	2	1	0.000122	0.25693	3.35593
O00429	Dynamin-1-like protein OS=Homo sapiens GN=DNM1L	dUMP.r2	1	1.1691	1.02312	1.19656	0.962517	1.00912	0.876321	1.05423	0.947072	1.13863	6	13	1	0.0018363	0.227059	3.58932
O15067	Phosphoribosylformylglycinamidine synthase OS=Homo sapiens GN=PFAS	AMP.r1	1	0.895089	0.983834	1.00838	0.882552	0.919513	0.916988	1.10994	1.29423	2.40541	15	54	1	0.283115	0.977178	-1.26197
O15067	Phosphoribosylformylglycinamidine synthase OS=Homo sapiens GN=PFAS	AMP.r2	1	0.942529	1.1396	1.01972	0.989474	0.941176	1.00689	1.09557	1.30337	2.28205	17	51	1	0.314111	0.97995	-1.4949
O15067	Phosphoribosylformylglycinamidine synthase OS=Homo sapiens GN=PFAS	dAMP.r1	1	0.938319	0.974218	0.976709	0.913131	0.909486	1.02264	1.52314	1.18336	1.89394	14	47	1	0.0479997	0.786702	-0.630841
O15067	Phosphoribosylformylglycinamidine synthase OS=Homo sapiens GN=PFAS	dAMP.r2	1	1.02971	1.06317	1.05013	1.01898	1.01562	1.06557	1.54937	1.24124	2.03279	16	53	1	0.0261829	0.809901	-0.676221
O15067	Phosphoribosylformylglycinamidine synthase OS=Homo sapiens GN=PFAS	dCMP.r1	1	1.00178	1.09036	1.10521	0.922223	0.951715	0.984255	1.04587	1.16854	1.66244	13	34	1	0.501061	0.930302	-1.63142
O15067	Phosphoribosylformylglycinamidine synthase OS=Homo sapiens GN=PFAS	dCMP.r2	1	1.00156	1.07731	1.0875	0.868172	0.957808	0.962998	1.03452	1.08574	1.6904	13	29	1	0.899567	0.923437	-3.12579
O15067	Phosphoribosylformylglycinamidine synthase OS=Homo sapiens GN=PFAS	dGMP.r1	1	0.959187	0.881007	0.928718	0.92902	0.912281	1.03852	1.131	1.36034	1.94737	14	35	1	0.150627	0.962525	-1.0206
O15067	Phosphoribosylformylglycinamidine synthase OS=Homo sapiens GN=PFAS	dGMP.r2	1	0.939246	0.83179	0.905051	0.96116	0.925926	0.929905	1.10149	1.3477	2.05556	16	48	1	0.245616	0.953249	-1.35756
O15067	Phosphoribosylformylglycinamidine synthase OS=Homo sapiens GN=PFAS	dTMP.r1	1	0.986814	1.0265	1.16124	1.08098	0.996266	1.07871	1.05863	1.07612	1.26932	11	22	1	0.0091562	0.381535	-0.291858
O15067	Phosphoribosylformylglycinamidine synthase OS=Homo sapiens GN=PFAS	dTMP.r2	1	1.03033	1.03309	1.16584	1.0948	0.971225	1.06299	1.00164	1.11261	1.24683	13	28	1	0.00561656	0.241909	-0.221352
O15067	Phosphoribosylformylglycinamidine synthase OS=Homo sapiens GN=PFAS	dUMP.r1	1	0.967127	1.14594	1.05301	0.945629	0.9565	0.982998	0.968009	0.923583	1.03265	9	19	1	NaN	0.156567	8.10671
O15067	Phosphoribosylformylglycinamidine synthase OS=Homo sapiens GN=PFAS	dUMP.r2	1	1.05952	0.936171	1.14542	0.899524	0.872868	0.966857	0.874138	0.985579	0.949442	10	22	1	0.00282555	0.371915	7.01676
O96013	Serine/threonine-protein kinase PAK 4 OS=Homo sapiens GN=PAK4	AMP.r1	1	1.0388	1.09051	0.870435	0.924994	1.04778	0.873447	0.882862	0.913538	0.967391	2	6	1	0.000603	0.405743	9.59137
O96013	Serine/threonine-protein kinase PAK 4 OS=Homo sapiens GN=PAK4	AMP.r2	1	1.04963	1	0.975743	0.966986	0.962567	0.973607	0.960744	1.04418	1.01136	1	2	1	NaN	0.1267	2.5821
O96013	Serine/threonine-protein kinase PAK 4 OS=Homo sapiens GN=PAK4	dAMP.r1	1	1.10489	1.0607	1.14833	0.981788	1.08879	1.11342	1.2662	1.31311	2.19298	2	6	1	0.118307	0.926803	-0.954029
O96013	Serine/threonine-protein kinase PAK 4 OS=Homo sapiens GN=PAK4	dAMP.r2	1	1.12348	1.07004	1.03358	1.01941	1.08994	1.17073	1.3291	1.48259	3.02439	2	4	1	0.124238	0.970534	-1.12755
O96013	Serine/threonine-protein kinase PAK 4 OS=Homo sapiens GN=PAK4	dCMP.r1	1	0.881831	0.804342	0.794113	0.873037	0.907034	0.992462	1.17673	0.71935	1.07292	1	2	1	0.0215844	0.182207	-2.90777
O96013	Serine/threonine-protein kinase PAK 4 OS=Homo sapiens GN=PAK4	dCMP.r2	1	1.04898	1.08871	1.11022	1.16085	1.1171	0.945642	1.1281	1.03981	1.11032	1	2	1	9.24896	-0.00574605	1.53599
O96013	Serine/threonine-protein kinase PAK 4 OS=Homo sapiens GN=PAK4	dGMP.r1	1	0.918885	0.966752	0.923916	0.898543	0.907563	0.969159	0.925127	0.81692	0.932773	2	4	1	0.000153	0.353466	0.102037
O96013	Serine/threonine-protein kinase PAK 4 OS=Homo sapiens GN=PAK4	dGMP.r2	1	1.02609	1.05217	1.00047	0.982301	0.973913	1.07826	0.94824	0.924138	0.965217	1	2	1	NaN	0.429347	7.43929
O96013	Serine/threonine-protein kinase PAK 4 OS=Homo sapiens GN=PAK4	dTMP.r1	1	1.02177	0.96689	0.904004	0.954282	1.06394	0.977604	1.01376	0.8624	0.997944	2	4	1	NaN	0.0344291	0.137855
O96013	Serine/threonine-protein kinase PAK 4 OS=Homo sapiens GN=PAK4	dTMP.r2	1	0.933139	0.90117	0.971554	0.98443	0.923261	0.874168	0.99561	0.915165	0.99186	2	4	1	NaN	0.109191	-5.55435
O96013	Serine/threonine-protein kinase PAK 4 OS=Homo sapiens GN=PAK4	dUMP.r2	1	0.982441	0.944078	1.00862	0.870375	0.936325	0.922838	0.853785	0.940436	0.909816	1	2	1	0.00219629	0.476708	0.724891
P04183	Thymidine kinase, cytosolic OS=Homo sapiens GN=TK1	AMP.r1	1	0.978132	1.00756	0.981573	0.956174	0.966292	0.973114	0.974146	0.955312	1	7	26	1	NaN	0.373474	3.99899
P04183	Thymidine kinase, cytosolic OS=Homo sapiens GN=TK1	AMP.r2	1	0.952886	0.947497	0.943576	0.935107	0.951519	0.951318	0.929071	0.945302	0.978022	7	36	1	NA	0.126624	0.0058997
P04183	Thymidine kinase, cytosolic OS=Homo sapiens GN=TK1	dAMP.r1	1	1.01077	1.03965	1.00092	1.0164	1.05507	1.03536	1.19334	1.03453	1.15741	7	26	1	0.0346281	0.514309	-0.827907
P04183	Thymidine kinase, cytosolic OS=Homo sapiens GN=TK1	dAMP.r2	1	0.992726	0.986618	0.909045	1.00701	1.00687	1	1.079	1.04803	1.06897	7	36	1	0.211683	0.564277	-5.69023
P04183	Thymidine kinase, cytosolic OS=Homo sapiens GN=TK1	dCMP.r1	1	1.01858	0.993116	1.05035	0.984266	1.01514	0.995345	1.26898	1.60544	2.32784	6	26	1	0.0627902	0.993384	-0.922886
P04183	Thymidine kinase, cytosolic OS=Homo sapiens GN=TK1	dCMP.r2	1	0.968801	0.913703	0.925658	0.954478	0.975881	0.991891	1.12139	1.41175	2.11753	3	19	1	2.12108	0.840406	-17.6332
P04183	Thymidine kinase, cytosolic OS=Homo sapiens GN=TK1	dGMP.r1	1	1.05826	0.983883	1.00924	0.965675	1.03448	0.985425	1.05165	0.967745	0.956897	7	31	1	NaN	0.14045	7.53235
P04183	Thymidine kinase, cytosolic OS=Homo sapiens GN=TK1	dGMP.r2	1	0.991228	1.00212	0.975039	1.00045	0.974576	0.98137	0.982941	0.949591	0.940678	6	33	1	14.2414	0.75443	0.386688
P04183	Thymidine kinase, cytosolic OS=Homo sapiens GN=TK1	dTMP.r1	1	1.16966	1.06462	1.13401	1.11419	1.6886	2.11982	2.38586	2.44093	2.46043	7	37	1	0.0012299	0.986107	-1.11271
P04183	Thymidine kinase, cytosolic OS=Homo sapiens GN=TK1	dTMP.r2	1	0.928809	0.854977	1.01266	1.12441	1.25661	1.76365	1.89935	1.99064	2.03192	6	32	1	0.00389117	0.982259	-1.30834
P04183	Thymidine kinase, cytosolic OS=Homo sapiens GN=TK1	dUMP.r1	1	1.12032	1.08887	1.04968	0.922855	1.15215	1.16658	1.26288	1.80217	2.91828	3	12	1	0.0444622	0.982966	-0.891854
P04183	Thymidine kinase, cytosolic OS=Homo sapiens GN=TK1	dUMP.r2	1	1.0813	1.09474	0.985055	1.08355	1.08695	1.14188	1.34512	1.91438	3.00929	5	31	1	0.0281698	0.993479	-0.812341
P04818	Thymidylate synthase OS=Homo sapiens GN=TYMS	AMP.r1	1	0.998085	0.972987	1.04712	0.894642	0.958001	1.03963	1.11265	1.19147	1.21918	2	4	1	0.13828	0.828527	-1.51848
P04818	Thymidylate synthase OS=Homo sapiens GN=TYMS	AMP.r2	1	1.02821	1.11785	1.15035	1.04944	1.06952	1.28462	1.25344	1.39224	1.34848	5	15	1	0.000517	0.815107	-0.38423
P04818	Thymidylate synthase OS=Homo sapiens GN=TYMS	dAMP.r1	1	0.958372	1.0014	0.991736	0.895711	0.94788	0.938553	1.39288	0.909569	0.776398	6	14	1	NaN	0.00245714	0.0681418
P04818	Thymidylate synthase OS=Homo sapiens GN=TYMS	dAMP.r2	1	0.883726	0.904186	0.966309	0.848998	0.98265	0.928571	1.35459	0.990249	0.805195	5	11	1	NA	0.0953777	-0.0370383
P04818	Thymidylate synthase OS=Homo sapiens GN=TYMS	dCMP.r1	1	1.01243	0.982825	1.04004	1.01664	1.02294	1.25303	1.62716	3.76121	6.65725	5	16	1	0.0366276	0.999311	-1.27778
P04818	Thymidylate synthase OS=Homo sapiens GN=TYMS	dCMP.r2	1	0.973602	1.04266	1.07421	1.06022	1.03382	1.26826	1.64065	3.87137	6.63674	6	20	1	0.0376401	0.998838	-1.31584
P04818	Thymidylate synthase OS=Homo sapiens GN=TYMS	dGMP.r1	1	0.939474	0.872283	0.81805	0.881963	0.883929	0.874816	0.929816	0.898977	0.991071	6	11	1	2.09846	0.260619	-4.08994
P04818	Thymidylate synthase OS=Homo sapiens GN=TYMS	dGMP.r2	1	0.925607	0.960737	0.91049	0.958986	0.942308	0.896694	0.98181	0.944131	1.06731	4	8	1	NaN	0.33499	-1.91999
P04818	Thymidylate synthase OS=Homo sapiens GN=TYMS	dTMP.r1	1	0.985179	0.945617	0.950359	1.01893	0.990372	1.03454	1.28428	1.34006	3.98318	4	12	1	0.311853	0.991469	-1.57392
P04818	Thymidylate synthase OS=Homo sapiens GN=TYMS	dTMP.r2	1	0.986677	0.993073	1.01053	1.01124	0.99624	0.988716	1.13467	1.21985	3.00324	7	18	1	0.481291	0.995969	-1.83386
P04818	Thymidylate synthase OS=Homo sapiens GN=TYMS	dUMP.r1	1	1.16718	1.1132	1.07337	0.90403	1.07319	1.32773	2.17124	6.17517	10.6453	3	10	1	0.0280013	0.99916	-1.39581
P04818	Thymidylate synthase OS=Homo sapiens GN=TYMS	dUMP.r2	1	1.00867	0.962357	0.958671	0.895768	0.79454	1.46718	1.56586	5.22805	8.93193	6	21	1	0.0661307	0.996432	-1.78433
P07741	Adenine phosphoribosyltransferase OS=Homo sapiens GN=APRT	AMP.r1	1	0.98217	0.977759	1.00215	1.02711	0.992906	0.983273	1.05125	1.11335	1.12658	6	66	1	0.291231	0.925988	-3.10868
P07741	Adenine phosphoribosyltransferase OS=Homo sapiens GN=APRT	AMP.r2	1	0.993476	0.972973	0.964917	1.00284	0.992051	1.0372	1.11794	1.17568	1.2027	6	84	1	0.114443	0.96657	-1.38424
P07741	Adenine phosphoribosyltransferase OS=Homo sapiens GN=APRT	dAMP.r1	1	1.01124	1.0299	1.00383	1.02369	1.07943	1.10566	1.14212	1.40223	1.52439	5	51	1	0.0390687	0.973391	-0.756862
P07741	Adenine phosphoribosyltransferase OS=Homo sapiens GN=APRT	dAMP.r2	1	0.922247	0.965084	0.962043	1.00789	0.967262	1.05952	1.08459	1.28224	1.47619	5	49	1	0.172172	0.957211	-1.18493
P07741	Adenine phosphoribosyltransferase OS=Homo sapiens GN=APRT	dCMP.r1	1	1.02555	0.99296	0.993602	1.01827	0.937541	0.966116	0.986539	0.900894	0.788699	5	53	1	0.530303	0.877758	0.844385
P07741	Adenine phosphoribosyltransferase OS=Homo sapiens GN=APRT	dCMP.r2	1	1.06308	1.014	0.951982	1.01234	0.934556	0.983212	0.985767	0.891451	0.800018	5	70	1	0.593503	0.777198	1.63047
P07741	Adenine phosphoribosyltransferase OS=Homo sapiens GN=APRT	dGMP.r1	1	0.988079	1.03955	0.993487	1.03062	0.939759	0.934542	0.914132	0.725058	0.668675	4	43	1	0.0974726	0.945351	0.921163
P07741	Adenine phosphoribosyltransferase OS=Homo sapiens GN=APRT	dGMP.r2	1	1.07521	1.10142	1.06554	1.03348	1.03876	0.977129	0.983657	0.958166	0.860465	5	51	1	NaN	0.356209	2.06283
P07741	Adenine phosphoribosyltransferase OS=Homo sapiens GN=APRT	dTMP.r1	1	1.02586	1.02471	1.0434	1.03344	1.00581	0.987304	0.878265	0.730723	0.539745	5	46	1	0.150697	0.97893	1.09901
P07741	Adenine phosphoribosyltransferase OS=Homo sapiens GN=APRT	dTMP.r2	1	0.986693	0.944257	0.951412	0.971185	0.971627	0.891358	0.877	0.70917	0.547703	5	52	1	0.0375263	0.965213	0.546266
P07741	Adenine phosphoribosyltransferase OS=Homo sapiens GN=APRT	dUMP.r1	1	0.907576	1.01653	0.976253	0.95007	0.742969	0.963993	0.885078	0.693717	0.476196	4	16	1	0.0209082	0.774124	0.484239
P07741	Adenine phosphoribosyltransferase OS=Homo sapiens GN=APRT	dUMP.r2	1	0.959799	1.00581	1.09553	0.960382	0.904373	0.922057	0.92172	0.809936	0.499234	5	29	1	0.156454	0.904906	0.724815
P08237	6-phosphofructokinase OS=Homo sapiens GN=PFKM	AMP.r1	1	0.925209	0.986501	1.07178	0.989529	1.05006	1.15079	1.48047	1.88939	1.97778	11	49	1	0.0313894	0.990822	-1.27638
P08237	6-phosphofructokinase OS=Homo sapiens GN=PFKM	AMP.r2	1	0.986367	1.07494	1.072	1.0355	1.05062	1.2038	1.54334	1.90959	2.06977	9	48	1	0.0172664	0.992498	-1.02143
P08237	6-phosphofructokinase OS=Homo sapiens GN=PFKM	dAMP.r1	1	0.954223	0.984604	1.00462	0.992331	1.05703	1.21671	1.5064	1.73278	1.62338	7	41	1	0.0224824	0.984887	-1.44829
P08237	6-phosphofructokinase OS=Homo sapiens GN=PFKM	dAMP.r2	1	0.916016	1.00142	0.923913	1.00471	0.926758	1.1125	1.52198	1.78626	1.55	9	39	1	0.0515117	0.946918	-2.33937
P08237	6-phosphofructokinase OS=Homo sapiens GN=PFKM	dCMP.r1	1	1.0012	1.0345	1.00546	0.949311	0.924072	0.957715	0.952847	0.999382	0.80034	10	42	1	1.58581	0.655251	9.29546
P08237	6-phosphofructokinase OS=Homo sapiens GN=PFKM	dCMP.r2	1	1.01372	1.01431	1.06448	0.969623	0.983016	1.00659	0.990996	0.998425	0.85033	12	39	1	2.10667	0.782881	5.25826
P08237	6-phosphofructokinase OS=Homo sapiens GN=PFKM	dGMP.r1	1	0.974269	0.953623	1.00671	1.01835	1.03333	0.997938	1.00282	0.977278	1.23333	7	37	1	1.97471	0.91218	-7.27825
P08237	6-phosphofructokinase OS=Homo sapiens GN=PFKM	dGMP.r2	1	0.956331	0.956522	0.929644	0.962389	0.967391	0.957959	0.991342	1.02961	1.20652	7	32	1	NaN	0.181681	-2.7577
P08237	6-phosphofructokinase OS=Homo sapiens GN=PFKM	dTMP.r1	1	1.25514	1.13836	1.32159	1.22294	1.22579	1.20605	1.25506	1.2153	1.46125	10	57	1	2.27e-12	0.574865	-0.0891621
P08237	6-phosphofructokinase OS=Homo sapiens GN=PFKM	dTMP.r2	1	1.2387	1.12115	1.32219	1.24366	1.2514	1.21512	1.29937	1.24544	1.464	12	49	1	2.39e-10	0.65628	-0.115854
P08237	6-phosphofructokinase OS=Homo sapiens GN=PFKM	dUMP.r1	1	1.30789	1.24738	1.19825	1.0469	1.23202	1.08478	1.15554	1.0433	1.31875	5	19	1	NA	0.144668	0.034781
P08237	6-phosphofructokinase OS=Homo sapiens GN=PFKM	dUMP.r2	1	1.17835	1.22785	1.15197	0.979457	1.08089	1.19988	1.09018	1.08784	1.26177	11	38	1	1.97e-302	0.220426	-0.00175265
P11172	Uridine 5'-monophosphate synthase OS=Homo sapiens GN=UMPS	AMP.r1	1	1.01382	1.0781	1.0725	1.00131	0.956306	1.04167	1.03213	1.04708	1.05952	14	42	1	NaN	-0.0177263	1.56643
P11172	Uridine 5'-monophosphate synthase OS=Homo sapiens GN=UMPS	AMP.r2	1	1.04233	1.05621	1.05271	1.0244	1.00761	0.99747	0.994652	1.04653	1.04706	14	53	1	NaN	-0.141428	0.252508
P11172	Uridine 5'-monophosphate synthase OS=Homo sapiens GN=UMPS	dAMP.r1	1	0.970127	1.01784	0.991736	0.986508	0.986561	0.999749	0.956844	0.986133	0.94697	13	56	1	NaN	0.387942	0.44713
P11172	Uridine 5'-monophosphate synthase OS=Homo sapiens GN=UMPS	dAMP.r2	1	1.03815	1.07295	1.07585	1.00024	1.00716	1.01667	1.02175	1.04865	1.03333	14	60	1	NaN	-0.129482	0.273577
P11172	Uridine 5'-monophosphate synthase OS=Homo sapiens GN=UMPS	dCMP.r1	1	0.996908	0.983144	1.02958	1.05331	1.00781	0.998943	1.14537	1.27852	1.42114	16	62	1	0.118827	0.970957	-1.07754
P11172	Uridine 5'-monophosphate synthase OS=Homo sapiens GN=UMPS	dCMP.r2	1	1.06919	1.05437	1.08485	1.02758	1.06658	1.07108	1.27284	1.41339	1.55813	12	36	1	0.0217011	0.948141	-0.70687
P11172	Uridine 5'-monophosphate synthase OS=Homo sapiens GN=UMPS	dGMP.r1	1	0.944578	0.913043	0.907631	0.981541	0.939759	1.02062	1.1113	1.25491	1.33735	10	42	1	0.161158	0.880513	-1.42084
P11172	Uridine 5'-monophosphate synthase OS=Homo sapiens GN=UMPS	dGMP.r2	1	0.949845	0.970588	0.982246	0.933889	1	1.02479	1.04966	1.2503	1.30588	9	41	1	0.277628	0.94127	-2.12947
P11172	Uridine 5'-monophosphate synthase OS=Homo sapiens GN=UMPS	dTMP.r1	1	0.969806	0.984661	1.00702	1.04014	0.99527	1.04835	1.06077	1.155	1.35854	14	55	1	0.306242	0.95739	-1.20926
P11172	Uridine 5'-monophosphate synthase OS=Homo sapiens GN=UMPS	dTMP.r2	1	1.01682	1.00302	1.03017	1.00054	1.02095	1.03718	1.03997	1.17416	1.3764	15	41	1	0.331774	0.981398	-1.1884
P11172	Uridine 5'-monophosphate synthase OS=Homo sapiens GN=UMPS	dUMP.r1	1	0.868549	0.993903	1.02573	0.854106	0.965975	1.02449	1.10197	1.36235	1.46426	9	30	1	0.179294	0.885213	-1.75749
P11172	Uridine 5'-monophosphate synthase OS=Homo sapiens GN=UMPS	dUMP.r2	1	1.14089	0.9206	1.04892	1.08261	0.922991	0.977179	1.09936	1.43974	1.63886	8	28	1	0.201874	0.913672	-1.83219
P14550	Alcohol dehydrogenase [NADP(+)] OS=Homo sapiens GN=AKR1A1	AMP.r1	1	0.926523	1.10981	1.08062	0.948298	0.905678	1.00446	1.10275	1.26231	1.85417	12	37	1	0.254816	0.945952	-1.16767
P14550	Alcohol dehydrogenase [NADP(+)] OS=Homo sapiens GN=AKR1A1	AMP.r2	1	0.96497	1.12169	1.16209	0.918797	0.896359	1.10497	1.14719	1.39647	2.11905	13	31	1	0.131813	0.941335	-1.01362
P14550	Alcohol dehydrogenase [NADP(+)] OS=Homo sapiens GN=AKR1A1	dAMP.r1	1	0.940307	1.09963	1.1157	0.919246	0.953804	1.00738	1.59311	1.80791	2.60417	13	35	1	0.0210167	0.958125	-0.786621
P14550	Alcohol dehydrogenase [NADP(+)] OS=Homo sapiens GN=AKR1A1	dAMP.r2	1	0.907292	0.985521	0.969082	0.893071	0.846354	0.95	1.36233	1.52854	2.06667	10	40	1	0.0655647	0.935013	-0.988724
P14550	Alcohol dehydrogenase [NADP(+)] OS=Homo sapiens GN=AKR1A1	dCMP.r1	1	0.998232	1.10085	1.07141	0.936982	0.978837	0.966528	0.984338	0.984707	0.97909	11	29	1	NaN	0.333743	8.96592
P14550	Alcohol dehydrogenase [NADP(+)] OS=Homo sapiens GN=AKR1A1	dCMP.r2	1	0.977139	1.16692	1.10369	0.925422	0.950694	0.996336	0.990088	1.03513	0.987021	11	27	1	NaN	0.287238	6.83349
P14550	Alcohol dehydrogenase [NADP(+)] OS=Homo sapiens GN=AKR1A1	dGMP.r1	1	0.922992	0.872998	0.857278	0.946886	0.921053	0.904232	0.930903	0.954268	0.973684	8	15	1	0.432888	0.198555	-1.05273
P14550	Alcohol dehydrogenase [NADP(+)] OS=Homo sapiens GN=AKR1A1	dGMP.r2	1	0.895211	0.875375	0.917281	0.916846	0.927928	0.93247	0.955618	0.947033	1	10	24	1	0.10752	0.340424	-0.838043
P14550	Alcohol dehydrogenase [NADP(+)] OS=Homo sapiens GN=AKR1A1	dTMP.r1	1	1.05588	1.15832	1.28708	1.1118	1.04548	1.14848	1.09107	1.11369	1.21024	8	19	1	28.9802	-0.00590686	1.98832
P14550	Alcohol dehydrogenase [NADP(+)] OS=Homo sapiens GN=AKR1A1	dTMP.r2	1	0.97283	1.12017	1.2393	1.07829	1.03251	1.08534	1.03679	1.1528	1.20818	8	20	1	5.56e-05	0.231448	-0.137568
P14550	Alcohol dehydrogenase [NADP(+)] OS=Homo sapiens GN=AKR1A1	dUMP.r1	1	1.13312	1.24609	1.05635	0.734492	0.87561	0.769621	0.867018	0.925264	1.02001	1	2	1	0.00185795	0.412	9.7658
P14550	Alcohol dehydrogenase [NADP(+)] OS=Homo sapiens GN=AKR1A1	dUMP.r2	1	0.764976	0.964287	1.09255	0.821438	0.853842	0.820215	0.912575	0.831425	0.901979	5	10	1	146.72	-0.000157	-1.17559
P14618	Pyruvate kinase isozymes M1/M2 OS=Homo sapiens GN=PKM	AMP.r1	1	0.997849	0.976636	1.001	1.00752	1.12547	0.982143	0.937511	0.861777	0.809091	3	473	1	0.288193	0.748112	1.52567
P14618	Pyruvate kinase isozymes M1/M2 OS=Homo sapiens GN=PKM	AMP.r2	1	1.0004	0.990253	1.03863	0.972114	1.00722	0.962932	1.00478	0.848906	0.780702	3	544	1	0.743161	0.935547	5.64624
P14618	Pyruvate kinase isozymes M1/M2 OS=Homo sapiens GN=PKM	dAMP.r1	1	0.935828	0.907647	1.00368	0.978944	0.980618	0.9649	0.916143	0.771084	0.753012	3	406	1	0.170163	0.807221	1.52086
P14618	Pyruvate kinase isozymes M1/M2 OS=Homo sapiens GN=PKM	dAMP.r2	1	1.08494	1.04043	1.00343	0.974259	1.05256	0.881818	1.04497	1.01795	1.12727	3	428	1	NaN	0.0173147	-0.0651792
P14618	Pyruvate kinase isozymes M1/M2 OS=Homo sapiens GN=PKM	dCMP.r1	1	0.999829	1.0254	1.02605	1.05156	1.02837	1.12471	1.03391	1.04236	0.949428	3	463	1	NaN	-0.097434	0.0685586
P14618	Pyruvate kinase isozymes M1/M2 OS=Homo sapiens GN=PKM	dCMP.r2	1	0.992983	0.942267	0.972408	0.985539	0.944234	1.04148	0.993158	0.992682	0.891652	3	506	1	NaN	0.0722566	0.131334
P14618	Pyruvate kinase isozymes M1/M2 OS=Homo sapiens GN=PKM	dGMP.r1	1	1.01979	1.05913	0.965663	1.01835	1.00571	0.985626	0.889789	0.714222	0.634286	11	359	1	0.160615	0.969954	1.49636
P14618	Pyruvate kinase isozymes M1/M2 OS=Homo sapiens GN=PKM	dGMP.r2	1	0.932971	0.982436	1.04101	0.949244	0.959641	0.914502	0.817968	0.590537	0.497758	3	381	1	0.0478916	0.966278	0.905312
P14618	Pyruvate kinase isozymes M1/M2 OS=Homo sapiens GN=PKM	dTMP.r1	1	0.995332	1.0655	1.03434	0.986253	0.979732	1.01295	1.03081	0.966833	0.860907	3	521	1	1.17401	0.734988	6.29106
P14618	Pyruvate kinase isozymes M1/M2 OS=Homo sapiens GN=PKM	dTMP.r2	1	0.942007	0.943117	0.875533	0.866762	0.84366	0.913214	0.852543	0.790459	0.701254	2	496	1	0.000155	0.809325	0.203349
P14618	Pyruvate kinase isozymes M1/M2 OS=Homo sapiens GN=PKM	dUMP.r1	1	0.967835	1.09812	0.934913	0.879318	1.04944	1.43857	1.13671	1.00587	0.686383	1	254	1	NaN	0.00151231	0.240029
P14618	Pyruvate kinase isozymes M1/M2 OS=Homo sapiens GN=PKM	dUMP.r2	1	1.03254	1.08804	1.02858	0.92184	0.951235	0.938755	1.02274	0.716745	0.633893	3	315	1	0.69759	0.883633	7.70956
P17858	6-phosphofructokinase, liver type OS=Homo sapiens GN=PFKL	AMP.r1	1	1.03226	1.04928	1.07545	0.989529	1.03097	1.13636	1.32745	1.56364	1.61818	13	102	1	0.0304853	0.980298	-1.09935
P17858	6-phosphofructokinase, liver type OS=Homo sapiens GN=PFKL	AMP.r2	1	0.959983	0.938272	0.970798	0.952827	0.993464	1.05775	1.31313	1.57491	1.64815	11	96	1	0.0666681	0.986656	-1.59911
P17858	6-phosphofructokinase, liver type OS=Homo sapiens GN=PFKL	dAMP.r1	1	1.00498	1.03114	1.04449	1.0304	1.04986	1.1467	1.32537	1.48864	1.32979	13	93	1	0.0280683	0.931755	-1.48387
P17858	6-phosphofructokinase, liver type OS=Homo sapiens GN=PFKL	dAMP.r2	1	1.0028	1.02401	1.01663	1.004	1.0477	1.11579	1.25478	1.45931	1.30526	13	97	1	0.036575	0.927608	-1.39346
P17858	6-phosphofructokinase, liver type OS=Homo sapiens GN=PFKL	dCMP.r1	1	1.00205	1.01161	1.00631	0.967209	0.986619	0.993267	0.981224	1.03152	1.018	11	101	1	NaN	0.0613588	-1.88267
P17858	6-phosphofructokinase, liver type OS=Homo sapiens GN=PFKL	dCMP.r2	1	1.00386	1.00376	1.00892	0.986367	0.976374	0.997451	0.991044	1.04053	1.03924	13	103	1	NaN	0.549413	-2.04144
P17858	6-phosphofructokinase, liver type OS=Homo sapiens GN=PFKL	dGMP.r1	1	1.00032	0.977602	0.997452	0.98749	0.989899	0.969072	0.991803	1.01702	1.12121	12	91	1	1.89892	0.891132	-2.91376
P17858	6-phosphofructokinase, liver type OS=Homo sapiens GN=PFKL	dGMP.r2	1	0.982811	0.972222	0.956474	1.00742	0.979798	1.00409	1.00136	1.02682	1.12121	11	79	1	1.52633	0.814754	-3.16794
P17858	6-phosphofructokinase, liver type OS=Homo sapiens GN=PFKL	dTMP.r1	1	1.11832	1.04478	1.10233	1.07996	1.09557	1.05533	1.0934	1.10287	1.21258	13	117	1	2.91e-05	0.481238	-0.122833
P17858	6-phosphofructokinase, liver type OS=Homo sapiens GN=PFKL	dTMP.r2	1	1.08938	1.06321	1.1414	1.10163	1.10997	1.1229	1.14022	1.16478	1.27087	13	141	1	4.37e-05	0.765734	-0.193038
P17858	6-phosphofructokinase, liver type OS=Homo sapiens GN=PFKL	dUMP.r1	1	1.1658	1.35936	0.989169	1.10019	1.16567	1.18981	1.20927	1.10638	1.15138	8	58	1	0	0.225397	-6.63e-05
P17858	6-phosphofructokinase, liver type OS=Homo sapiens GN=PFKL	dUMP.r2	1	1.05981	1.14297	1.09831	1.02748	1.09207	1.04236	1.09892	1.11867	1.11581	13	104	1	396.574	-0.0024423	0.812247
P21980	Protein-glutamine gamma-glutamyltransferase 2 OS=Homo sapiens GN=TGM2	AMP.r1	1	1.0148	1.08086	1.12101	0.989529	1.04093	1.0999	1.09779	1.23221	1.28986	7	26	1	0.0192568	0.73778	-0.51287
P21980	Protein-glutamine gamma-glutamyltransferase 2 OS=Homo sapiens GN=TGM2	AMP.r2	1	0.968002	1.00901	1.02599	0.909246	0.941176	0.964836	1.00737	1.12284	1.2027	9	22	1	0.642066	0.785512	-2.69011
P21980	Protein-glutamine gamma-glutamyltransferase 2 OS=Homo sapiens GN=TGM2	dAMP.r1	1	0.91844	0.928109	0.92649	0.842544	0.903604	0.888085	1.35099	0.970562	0.822368	8	18	1	NA	0.0628452	-0.0296764
P21980	Protein-glutamine gamma-glutamyltransferase 2 OS=Homo sapiens GN=TGM2	dAMP.r2	1	0.97156	1.02921	0.985507	0.909776	0.986398	0.978417	1.45789	1.1278	0.892086	8	20	1	3.56e+34	-0.0484546	-0.10714
P21980	Protein-glutamine gamma-glutamyltransferase 2 OS=Homo sapiens GN=TGM2	dCMP.r1	1	1.02983	1.13269	1.08722	0.997925	1.00361	1.0177	1.06314	1.02582	1.02745	8	20	1	NaN	-0.0842327	1.1221
P21980	Protein-glutamine gamma-glutamyltransferase 2 OS=Homo sapiens GN=TGM2	dCMP.r2	1	0.979969	0.983295	0.954328	0.935886	0.945019	0.962017	1.00963	0.987688	0.940668	11	34	1	NaN	-0.0012204	-3.21607
P21980	Protein-glutamine gamma-glutamyltransferase 2 OS=Homo sapiens GN=TGM2	dGMP.r1	1	1.00292	0.887681	0.876627	0.961774	0.972222	1.10567	1.46015	2.18602	3.08333	14	41	1	0.0350371	0.992692	-1.04343
P21980	Protein-glutamine gamma-glutamyltransferase 2 OS=Homo sapiens GN=TGM2	dGMP.r2	1	1.03509	0.945312	0.986364	0.985896	1.03125	1.15289	1.54897	2.41864	3.46875	13	33	1	0.0243231	0.999139	-0.979943
P21980	Protein-glutamine gamma-glutamyltransferase 2 OS=Homo sapiens GN=TGM2	dTMP.r1	1	1.02032	1.04022	1.14965	1.11926	1.11411	1.17314	1.13495	1.13465	1.28297	11	35	1	0.000198	0.726304	-0.248586
P21980	Protein-glutamine gamma-glutamyltransferase 2 OS=Homo sapiens GN=TGM2	dTMP.r2	1	1.12406	1.11309	1.18326	1.18236	1.12094	1.16792	1.13024	1.18923	1.42447	10	35	1	2.19e-06	0.556605	-0.17121
P21980	Protein-glutamine gamma-glutamyltransferase 2 OS=Homo sapiens GN=TGM2	dUMP.r1	1	1.06422	1.30033	1.07049	1.10725	0.985908	1.00889	1.04685	1.03679	1.23396	5	9	1	0	0.0842243	-0.000147
P21980	Protein-glutamine gamma-glutamyltransferase 2 OS=Homo sapiens GN=TGM2	dUMP.r2	1	1.06764	1.13256	1.27017	1.0158	1.17052	1.07008	1.05036	1.07146	1.22867	7	13	1	2.14332	-0.175157	0.368856
P23919	Thymidylate kinase OS=Homo sapiens GN=DTYMK	AMP.r1	1	0.90735	0.997311	0.972329	1.03019	0.932109	1.05186	1.08764	1.13792	1.21918	4	7	1	0.160615	0.786087	-1.09623
P23919	Thymidylate kinase OS=Homo sapiens GN=DTYMK	AMP.r2	1	0.97109	1.06397	1.04079	1.22935	0.998217	1.16292	1.19835	1.33299	1.34848	4	8	1	0.00202676	0.751638	-0.381329
P23919	Thymidylate kinase OS=Homo sapiens GN=DTYMK	dAMP.r1	1	0.957929	0.959677	0.982107	0.919464	0.948248	0.987819	1.64334	1.08475	1.21359	5	12	1	0.0938739	0.572776	-10.3005
P23919	Thymidylate kinase OS=Homo sapiens GN=DTYMK	dAMP.r2	1	0.855619	0.962901	1.00446	0.917115	0.908203	1	1.84209	1.17922	1.19231	6	12	1	0.0791737	0.561395	-7.71202
P23919	Thymidylate kinase OS=Homo sapiens GN=DTYMK	dCMP.r1	1	1.01519	1.06956	0.994182	0.978119	0.991185	1.01636	1.01343	1.12795	1.16281	5	11	1	0.515139	0.832825	-2.62979
P23919	Thymidylate kinase OS=Homo sapiens GN=DTYMK	dCMP.r2	1	1.01802	1.00132	1.02995	0.954211	0.943818	0.995061	1.02158	1.1088	1.14755	5	10	1	0.52297	0.817108	-2.09259
P23919	Thymidylate kinase OS=Homo sapiens GN=DTYMK	dGMP.r1	1	0.923802	0.899416	0.972435	0.957552	0.925373	0.990152	1.12503	1.12276	1.65672	6	14	1	0.451546	0.9246	-1.14965
P23919	Thymidylate kinase OS=Homo sapiens GN=DTYMK	dGMP.r2	1	0.918458	0.852113	0.932138	0.903029	0.957746	0.967059	1.04719	1.09009	1.56338	4	8	1	0.753511	0.872788	-1.53287
P23919	Thymidylate kinase OS=Homo sapiens GN=DTYMK	dTMP.r1	1	1.02886	0.930005	0.963864	0.934796	1.01458	1.4068	2.94347	4.06443	4.1363	10	36	1	0.0214905	0.999011	-1.77464
P23919	Thymidylate kinase OS=Homo sapiens GN=DTYMK	dTMP.r2	1	0.956089	1.00008	0.917421	1.0106	1.0357	1.29258	2.50982	3.54443	3.47785	9	41	1	0.0290125	0.997388	-1.89027
P23919	Thymidylate kinase OS=Homo sapiens GN=DTYMK	dUMP.r1	1	1.45856	1.25214	1.03433	1.17343	0.991711	1.07169	1.5958	1.53703	2.07086	3	6	1	0.00788079	0.650599	-0.615933
P23919	Thymidylate kinase OS=Homo sapiens GN=DTYMK	dUMP.r2	1	0.976897	0.924235	0.99826	0.82646	0.84417	0.855651	0.995417	0.882865	1.0838	5	11	1	1.76628	0.252158	-11.2122
P26196	Probable ATP-dependent RNA helicase DDX6 OS=Homo sapiens GN=DDX6	AMP.r1	1	0.833971	0.857754	0.848305	0.838583	0.800894	0.877724	0.897153	1.12635	1.50847	10	49	1	0.301198	0.287524	-6.74176
P26196	Probable ATP-dependent RNA helicase DDX6 OS=Homo sapiens GN=DDX6	AMP.r2	1	0.963474	1.04691	1.02436	0.945497	0.920261	1.0313	1.15152	1.43371	1.97778	10	44	1	0.129197	0.983908	-1.10219
P26196	Probable ATP-dependent RNA helicase DDX6 OS=Homo sapiens GN=DDX6	dAMP.r1	1	1.03465	1.05565	1.07674	0.953197	0.988323	0.992989	1.39928	1.37918	1.78571	9	50	1	0.0348745	0.903166	-0.741501
P26196	Probable ATP-dependent RNA helicase DDX6 OS=Homo sapiens GN=DDX6	dAMP.r2	1	1.07767	1.05191	1.13043	1.02441	0.985754	1.05882	1.33979	1.41144	1.82353	10	41	1	0.0311238	0.927107	-0.723752
P26196	Probable ATP-dependent RNA helicase DDX6 OS=Homo sapiens GN=DDX6	dCMP.r1	1	0.974568	1.04854	1.02337	0.948256	0.925018	0.973648	0.978271	0.995381	0.982333	11	38	1	NaN	0.377727	7.0857
P26196	Probable ATP-dependent RNA helicase DDX6 OS=Homo sapiens GN=DDX6	dCMP.r2	1	0.996441	1.05868	1.02935	0.956378	0.945516	0.982905	0.976516	1.02452	0.987499	11	51	1	NaN	0.231588	5.83345
P26196	Probable ATP-dependent RNA helicase DDX6 OS=Homo sapiens GN=DDX6	dGMP.r1	1	0.956555	0.896443	0.916216	0.944287	0.918182	0.95567	0.937705	0.925843	1.00909	12	48	1	NaN	0.370947	-12.6237
P26196	Probable ATP-dependent RNA helicase DDX6 OS=Homo sapiens GN=DDX6	dGMP.r2	1	0.977583	0.916667	0.971044	0.970583	0.907407	0.929905	0.954625	0.930556	1.02778	12	47	1	NaN	0.344542	-9.50597
P26196	Probable ATP-dependent RNA helicase DDX6 OS=Homo sapiens GN=DDX6	dTMP.r1	1	1.04913	1.03506	1.13213	1.08271	1.01609	1.06981	1.06491	1.0602	1.21749	12	53	1	0.0019856	0.339846	-0.167809
P26196	Probable ATP-dependent RNA helicase DDX6 OS=Homo sapiens GN=DDX6	dTMP.r2	1	1.02107	1.00877	1.04626	1.00845	1.00734	1.00137	1.03014	1.0224	1.10794	12	42	1	1.89692	0.626113	-1.43007
P26196	Probable ATP-dependent RNA helicase DDX6 OS=Homo sapiens GN=DDX6	dUMP.r1	1	0.922373	0.904566	1.01662	0.885944	0.946971	0.928041	0.971442	0.898493	0.944215	6	14	1	NA	0.00316288	-0.0019355
P26196	Probable ATP-dependent RNA helicase DDX6 OS=Homo sapiens GN=DDX6	dUMP.r2	1	0.971572	1.02558	1.01074	0.915888	0.892887	0.921173	1.01242	0.945399	1.08939	10	23	1	NaN	0.15488	-4.94751
P27144	GTP:AMP phosphotransferase AK4, mitochondrial OS=Homo sapiens GN=AK4	AMP.r1	1	1.03635	1.05696	1.08333	0.942408	1.12507	1.14796	1.47758	2.2803	4.2381	4	16	1	0.0253338	0.997357	-0.864534
P27144	GTP:AMP phosphotransferase AK4, mitochondrial OS=Homo sapiens GN=AK4	AMP.r2	1	0.942529	1.0101	1.0271	0.899522	0.855615	1.09531	1.32231	2.35495	4.04545	4	18	1	0.0680602	0.995667	-1.27953
P27144	GTP:AMP phosphotransferase AK4, mitochondrial OS=Homo sapiens GN=AK4	dAMP.r1	1	0.870982	1.02093	0.907333	0.961702	0.909158	1.05025	1.35279	1.7079	2.65957	6	23	1	0.0501913	0.981329	-0.907516
P27144	GTP:AMP phosphotransferase AK4, mitochondrial OS=Homo sapiens GN=AK4	dAMP.r2	1	0.808949	0.888703	0.895916	1.02297	0.877131	0.931818	1.41264	1.69658	2.81818	4	18	1	0.0534204	0.962145	-0.900059
P27144	GTP:AMP phosphotransferase AK4, mitochondrial OS=Homo sapiens GN=AK4	dCMP.r1	1	0.998727	1.04292	1.00035	0.914458	0.978983	0.971839	0.996519	1.00629	1.0138	3	10	1	NaN	0.0063991	0.000886
P27144	GTP:AMP phosphotransferase AK4, mitochondrial OS=Homo sapiens GN=AK4	dCMP.r2	1	1.00289	1.02167	1.05673	0.956583	0.980374	0.989915	0.975792	1.03464	1.05069	4	12	1	NaN	0.00881864	-0.0359983
P27144	GTP:AMP phosphotransferase AK4, mitochondrial OS=Homo sapiens GN=AK4	dGMP.r1	1	0.926077	0.923419	0.937039	0.925771	0.897727	0.997423	1.04816	1.06525	1.26136	3	8	1	0.0224664	0.238551	-7.24534
P27144	GTP:AMP phosphotransferase AK4, mitochondrial OS=Homo sapiens GN=AK4	dGMP.r2	1	0.990568	0.90681	0.974389	0.952041	0.935484	0.991736	0.980682	0.956433	1.19355	3	8	1	NaN	0.150254	-1.41417
P27144	GTP:AMP phosphotransferase AK4, mitochondrial OS=Homo sapiens GN=AK4	dTMP.r1	1	1.05148	0.986124	1.0868	1.06179	1.01893	1.05053	1.01678	1.04067	1.18236	4	14	1	0.0768654	0.286203	-0.233913
P27144	GTP:AMP phosphotransferase AK4, mitochondrial OS=Homo sapiens GN=AK4	dTMP.r2	1	1.00382	1.07948	1.19	1.13942	1.09473	1.12938	1.13763	1.13168	1.27397	5	16	1	5.36e-05	0.592037	-0.198933
P27144	GTP:AMP phosphotransferase AK4, mitochondrial OS=Homo sapiens GN=AK4	dUMP.r1	1	1.08971	1.04575	1.03353	0.992131	1.02826	1.01959	0.981074	0.989705	0.962653	2	6	1	NaN	0.419881	2.96952
P27144	GTP:AMP phosphotransferase AK4, mitochondrial OS=Homo sapiens GN=AK4	dUMP.r2	1	1.05023	1.1174	1.00467	0.911756	0.998638	0.970447	1.02116	0.931187	1.002	3	10	1	NaN	0.304801	3.83707
P27707	Deoxycytidine kinase OS=Homo sapiens GN=DCK	AMP.r1	1	1.04853	1.07982	1.11905	1.0029	1.03445	1.08591	1.04828	1.12254	1.2027	3	10	1	0.00321638	0.424569	-0.204995
P27707	Deoxycytidine kinase OS=Homo sapiens GN=DCK	AMP.r2	1	0.954023	1.01897	1.04714	0.868806	0.97561	0.979544	0.920177	0.941765	1.08537	4	12	1	NaN	0.147214	-12.6166
P27707	Deoxycytidine kinase OS=Homo sapiens GN=DCK	dAMP.r1	1	1.04965	1.01784	1.08189	1.07619	1.2332	1.92318	2.94213	3.64869	3.78788	8	27	1	0.00423498	0.999083	-1.11619
P27707	Deoxycytidine kinase OS=Homo sapiens GN=DCK	dAMP.r2	1	0.978601	0.870797	0.921235	0.978495	0.993546	1.5	2.12864	2.7356	2.69565	6	25	1	0.0129849	0.989653	-1.35602
P27707	Deoxycytidine kinase OS=Homo sapiens GN=DCK	dCMP.r1	1	1.07402	1.18894	1.68135	2.48192	2.78311	2.88912	2.85728	2.9048	2.9462	7	28	1	0.000102	0.998918	-1.24334
P27707	Deoxycytidine kinase OS=Homo sapiens GN=DCK	dCMP.r2	1	0.974679	1.15093	1.54253	1.9777	2.18002	2.14106	2.22739	2.19872	2.21005	7	31	1	0.000124	0.997301	-1.28567
P27707	Deoxycytidine kinase OS=Homo sapiens GN=DCK	dGMP.r1	1	1.06284	0.913043	0.987169	0.98749	1.15152	1.51546	2.2541	3.40177	3.36364	7	22	1	0.0121619	0.990226	-1.26584
P27707	Deoxycytidine kinase OS=Homo sapiens GN=DCK	dGMP.r2	1	0.916792	0.890476	0.989091	0.988622	1.08571	1.28831	2.03933	3.20148	3.17143	7	18	1	0.0323135	0.99179	-1.70443
P27707	Deoxycytidine kinase OS=Homo sapiens GN=DCK	dTMP.r1	1	1.06681	1.04632	1.09698	1.0654	0.986704	1.01446	1.00164	1.06556	1.35678	4	16	1	0.990152	0.79961	-2.22178
P27707	Deoxycytidine kinase OS=Homo sapiens GN=DCK	dTMP.r2	1	1.06906	1.06654	1.15513	1.11696	1.07449	1.07748	1.16577	1.13455	1.42886	4	10	1	0.000722	0.556252	-0.27788
P27707	Deoxycytidine kinase OS=Homo sapiens GN=DCK	dUMP.r1	1	1.11113	1.00486	0.984349	1.00824	0.952392	0.936787	1.09855	1.07707	2.2203	5	10	1	0.88193	0.978974	-2.20343
P27707	Deoxycytidine kinase OS=Homo sapiens GN=DCK	dUMP.r2	1	0.941951	0.999745	1.06869	0.890401	0.985442	0.916305	1.05526	1.08047	2.50335	5	12	1	2.56826	0.982366	-7.73914
P33316	Deoxyuridine 5'-triphosphate nucleotidohydrolase, mitochondrial OS=Homo sapiens GN=DUT	AMP.r1	1	0.988764	0.977633	1.00202	0.97841	0.987529	0.983146	0.984401	0.977273	1	9	149	1	NaN	0.193839	3.24e-05
P33316	Deoxyuridine 5'-triphosphate nucleotidohydrolase, mitochondrial OS=Homo sapiens GN=DUT	AMP.r2	1	0.963709	0.988764	0.985091	0.978356	0.962327	0.95264	0.970378	0.977528	1	9	142	1	NaN	0.23996	-4.47554
P33316	Deoxyuridine 5'-triphosphate nucleotidohydrolase, mitochondrial OS=Homo sapiens GN=DUT	dAMP.r1	1	0.966996	0.967234	0.999544	1.01687	0.993358	0.96772	0.872738	0.98225	0.984252	9	127	1	108640	0.0955748	0.156204
P33316	Deoxyuridine 5'-triphosphate nucleotidohydrolase, mitochondrial OS=Homo sapiens GN=DUT	dAMP.r2	1	0.956201	0.97626	0.969987	1.00418	0.983637	0.992126	0.911796	0.982451	0.976378	9	103	1	NaN	0.110281	0.0250943
P33316	Deoxyuridine 5'-triphosphate nucleotidohydrolase, mitochondrial OS=Homo sapiens GN=DUT	dCMP.r1	1	0.991612	1.00516	1.03803	1.01503	1.03094	1.04161	1.1827	1.31985	1.37414	9	129	1	0.0738541	0.987695	-1.20136
P33316	Deoxyuridine 5'-triphosphate nucleotidohydrolase, mitochondrial OS=Homo sapiens GN=DUT	dCMP.r2	1	0.957957	0.996483	0.982856	0.982604	1.00236	0.99977	1.14522	1.29489	1.33341	9	155	1	0.144648	0.984214	-2.05657
P33316	Deoxyuridine 5'-triphosphate nucleotidohydrolase, mitochondrial OS=Homo sapiens GN=DUT	dGMP.r1	1	1.00513	0.991081	0.983214	1.00094	1.01709	1.03807	1.00028	1.00893	0.948718	9	112	1	NaN	0.535652	5.25166
P33316	Deoxyuridine 5'-triphosphate nucleotidohydrolase, mitochondrial OS=Homo sapiens GN=DUT	dGMP.r2	1	1.0066	0.992355	0.990158	0.980352	1.0367	1.01539	1.00044	1.0386	1.01835	9	120	1	NaN	0.502267	-4.19475
P33316	Deoxyuridine 5'-triphosphate nucleotidohydrolase, mitochondrial OS=Homo sapiens GN=DUT	dTMP.r1	1	0.981082	0.999262	0.978395	0.961556	0.990052	0.990256	1.0053	0.998877	1.02608	9	124	1	NaN	0.346703	-1.93174
P33316	Deoxyuridine 5'-triphosphate nucleotidohydrolase, mitochondrial OS=Homo sapiens GN=DUT	dTMP.r2	1	0.993773	1.00914	1.00315	0.978429	0.976677	1.00524	1.01059	1.01994	1.04476	9	111	1	NaN	0.595071	-1.53098
P33316	Deoxyuridine 5'-triphosphate nucleotidohydrolase, mitochondrial OS=Homo sapiens GN=DUT	dUMP.r1	1	1.14144	1.01703	1.04175	1.0022	1.03875	1.16715	1.17595	1.42699	1.4367	8	74	1	0.0214112	0.871563	-0.743107
P33316	Deoxyuridine 5'-triphosphate nucleotidohydrolase, mitochondrial OS=Homo sapiens GN=DUT	dUMP.r2	1	1.01319	0.954107	1.0182	1.01024	0.966549	1.12721	1.18474	1.4255	1.406	9	117	1	0.0553811	0.954061	-1.22072
P36507	Dual specificity mitogen-activated protein kinase kinase 2 OS=Homo sapiens GN=MAP2K2	AMP.r1	1	0.984858	1.1234	1.04	0.969334	0.964342	1.09329	1.15475	1.31633	1.81633	2	12	1	0.128306	0.954663	-0.964482
P36507	Dual specificity mitogen-activated protein kinase kinase 2 OS=Homo sapiens GN=MAP2K2	AMP.r2	1	0.942529	0.998051	1.0307	0.8506	0.858617	1.00208	1.10048	1.23477	1.5614	4	18	1	0.263683	0.874772	-1.27926
P36507	Dual specificity mitogen-activated protein kinase kinase 2 OS=Homo sapiens GN=MAP2K2	dAMP.r1	1	1.02404	0.959677	0.991736	1.01057	0.942948	1.03195	1.74985	1.52129	1.52439	4	14	1	0.0686695	0.950247	-7.12469
P36507	Dual specificity mitogen-activated protein kinase kinase 2 OS=Homo sapiens GN=MAP2K2	dAMP.r2	1	0.9653	0.978503	1.0111	0.974259	1.02881	1.02597	1.72503	1.55116	1.61039	3	17	1	0.0703691	0.97765	-6.75769
P36507	Dual specificity mitogen-activated protein kinase kinase 2 OS=Homo sapiens GN=MAP2K2	dCMP.r1	1	0.992398	1.06881	1.07473	0.901626	0.955665	1.00035	0.973251	1.02283	0.904724	2	14	1	NaN	0.275568	10.6578
P36507	Dual specificity mitogen-activated protein kinase kinase 2 OS=Homo sapiens GN=MAP2K2	dCMP.r2	1	0.930198	1.01021	1.01419	0.905159	0.898821	0.931388	0.909866	0.930837	0.819604	2	12	1	0.0147416	0.552785	0.240152
P36507	Dual specificity mitogen-activated protein kinase kinase 2 OS=Homo sapiens GN=MAP2K2	dGMP.r1	1	0.952982	0.86087	0.921064	0.979554	0.885714	0.962297	1.00125	0.980952	1.05714	4	17	1	0.0273336	0.399581	-3.6568
P36507	Dual specificity mitogen-activated protein kinase kinase 2 OS=Homo sapiens GN=MAP2K2	dGMP.r2	1	0.916007	0.89233	0.919067	0.909625	0.911504	0.925035	0.947477	0.868935	0.982301	2	9	1	NA	0.138304	0.0117135
P36507	Dual specificity mitogen-activated protein kinase kinase 2 OS=Homo sapiens GN=MAP2K2	dTMP.r1	1	1.00296	1.00663	1.07488	1.11703	1.01228	1.06126	1.07953	1.08376	1.15849	2	12	1	0.0154865	0.548651	-0.257174
P36507	Dual specificity mitogen-activated protein kinase kinase 2 OS=Homo sapiens GN=MAP2K2	dTMP.r2	1	0.945183	0.959741	1.08134	1.07853	1.01289	1.03449	1.06506	1.06024	1.22251	3	12	1	0.0927941	0.549675	-0.547949
P36507	Dual specificity mitogen-activated protein kinase kinase 2 OS=Homo sapiens GN=MAP2K2	dUMP.r1	1	1.01354	1.13686	1.08202	0.935095	0.993406	0.900612	1.11871	1.05628	0.997399	3	9	1	NaN	-0.00206047	0.310321
P36507	Dual specificity mitogen-activated protein kinase kinase 2 OS=Homo sapiens GN=MAP2K2	dUMP.r2	1	0.927223	1.04611	1.11513	0.841348	0.998237	0.96444	1.03145	0.851572	1.12024	2	13	1	NaN	-0.000569	-0.242263
P38919	Eukaryotic initiation factor 4A-III OS=Homo sapiens GN=EIF4A3	AMP.r1	1	0.989247	1.04928	0.992727	0.94455	0.945055	1.09578	1.32745	1.82128	4.04545	3	6	1	0.0766506	0.996665	-1.04478
P38919	Eukaryotic initiation factor 4A-III OS=Homo sapiens GN=EIF4A3	AMP.r2	1	0.803922	0.732026	0.744344	0.814861	0.719723	0.813725	1.06952	1.12128	2.61765	5	12	1	0.71381	0.888726	-2.0369
P38919	Eukaryotic initiation factor 4A-III OS=Homo sapiens GN=EIF4A3	dAMP.r1	1	0.925494	0.92872	0.906425	0.960471	0.951753	0.942388	1.46897	1.14307	1.34409	6	14	1	0.097824	0.769312	-7.40917
P38919	Eukaryotic initiation factor 4A-III OS=Homo sapiens GN=EIF4A3	dAMP.r2	1	0.969329	0.989054	1.04634	0.952609	1.00309	1.07407	1.7765	1.32974	1.53086	5	12	1	0.0610248	0.854257	-7.18972
P38919	Eukaryotic initiation factor 4A-III OS=Homo sapiens GN=EIF4A3	dCMP.r1	1	1.00785	1.02795	1.10331	0.999469	1.00553	0.984418	1.02236	1.01996	0.984574	4	8	1	NaN	0.22146	4.37209
P38919	Eukaryotic initiation factor 4A-III OS=Homo sapiens GN=EIF4A3	dCMP.r2	1	0.979157	0.937209	0.962833	0.926149	0.978962	1.0087	0.967183	0.962367	0.953598	4	8	1	NaN	-0.182639	-0.338844
P38919	Eukaryotic initiation factor 4A-III OS=Homo sapiens GN=EIF4A3	dGMP.r1	1	0.918219	0.923077	0.962083	0.951205	0.923077	0.975756	1.0463	1.01741	1.21978	4	8	1	NaN	0.238815	-5.0772
P38919	Eukaryotic initiation factor 4A-III OS=Homo sapiens GN=EIF4A3	dGMP.r2	1	0.971193	0.894033	0.930191	0.854365	0.975309	0.986838	1.16268	1.05534	1.37037	2	4	1	0.511312	0.701077	-0.952281
P38919	Eukaryotic initiation factor 4A-III OS=Homo sapiens GN=EIF4A3	dTMP.r1	1	0.986628	0.999982	1.10476	1.05189	1.04142	1.06379	1.03883	1.06963	1.2113	3	10	1	0.0298954	0.510177	-0.329268
P38919	Eukaryotic initiation factor 4A-III OS=Homo sapiens GN=EIF4A3	dTMP.r2	1	1.02523	1.04084	1.04837	1.14679	1.08907	1.08606	1.03732	1.15699	1.22125	3	7	1	0.00163239	0.590008	-0.24519
P38919	Eukaryotic initiation factor 4A-III OS=Homo sapiens GN=EIF4A3	dUMP.r2	1	0.772834	0.862834	0.828227	0.703829	0.853814	0.814896	0.842321	0.834471	0.860295	3	6	1	190.271	0.00829079	-0.681078
P49448	Glutamate dehydrogenase 2, mitochondrial OS=Homo sapiens GN=GLUD2	AMP.r1	1	0.99435	1.00824	1.01797	1.03984	1.12125	1.16525	1.33026	1.44106	1.50847	4	103	1	0.00781776	0.995295	-0.67734
P49448	Glutamate dehydrogenase 2, mitochondrial OS=Homo sapiens GN=GLUD2	AMP.r2	1	0.993021	1	1.04911	1.02481	1.04202	1.13153	1.46104	1.65831	1.58929	3	108	1	0.0379497	0.988106	-1.72355
P49448	Glutamate dehydrogenase 2, mitochondrial OS=Homo sapiens GN=GLUD2	dAMP.r1	1	1.03601	1.04692	1.06901	1.04824	1.09667	1.07279	1.20512	1.64825	1.62338	3	88	1	0.160422	0.952324	-3.29818
P49448	Glutamate dehydrogenase 2, mitochondrial OS=Homo sapiens GN=GLUD2	dAMP.r2	1	0.99235	0.963665	0.964976	0.993542	1.11084	1.14583	1.24171	1.54409	1.29167	2	93	1	0.0205131	0.843501	-1.09398
P49448	Glutamate dehydrogenase 2, mitochondrial OS=Homo sapiens GN=GLUD2	dCMP.r1	1	1.03864	0.968321	0.984836	0.972221	0.980477	1.00053	0.958433	0.988759	1.19244	3	93	1	3.17529	0.863534	-4.94862
P49448	Glutamate dehydrogenase 2, mitochondrial OS=Homo sapiens GN=GLUD2	dCMP.r2	1	0.947954	0.945416	0.886665	0.910425	0.933157	0.899852	0.892435	0.925399	1.07145	3	94	1	1.12767	0.470592	-5.02556
P49448	Glutamate dehydrogenase 2, mitochondrial OS=Homo sapiens GN=GLUD2	dGMP.r1	1	1.03905	1.06522	1.02539	0.988831	1.07246	0.939265	0.970242	0.956033	0.804348	3	101	1	1.13787	0.700712	3.77301
P49448	Glutamate dehydrogenase 2, mitochondrial OS=Homo sapiens GN=GLUD2	dGMP.r2	1	0.992666	1.05943	1.00149	1.0177	1.02459	0.940794	0.91821	1.00367	0.909836	2	98	1	NaN	0.528415	5.41221
P49448	Glutamate dehydrogenase 2, mitochondrial OS=Homo sapiens GN=GLUD2	dTMP.r1	1	1.10698	1.0198	1.14991	1.03838	1.09229	1.05353	1.05677	0.993198	0.998144	3	111	1	0.0312717	0.274029	1.42971
P49448	Glutamate dehydrogenase 2, mitochondrial OS=Homo sapiens GN=GLUD2	dTMP.r2	1	1.18053	1.05076	1.1521	1.17022	1.08423	1.08789	1.07314	1.10071	1.04394	3	109	1	1.18207	0.0788911	0.74515
P49448	Glutamate dehydrogenase 2, mitochondrial OS=Homo sapiens GN=GLUD2	dUMP.r1	1	1.07648	1.13676	1.05176	0.996945	0.687064	0.988059	1.04993	0.922066	0.591481	2	77	1	0.966077	0.536634	6.76102
P49448	Glutamate dehydrogenase 2, mitochondrial OS=Homo sapiens GN=GLUD2	dUMP.r2	1	1.0138	1.15757	1.09993	1.03842	1.07102	0.879122	0.992016	0.956166	0.921999	3	102	1	NaN	0.35701	5.77198
P51812	Ribosomal protein S6 kinase alpha-3 OS=Homo sapiens GN=RPS6KA3	AMP.r1	1	0.946237	1.08207	1.10906	0.927683	1.03365	1.17188	1.39745	2.01562	2.78125	5	30	1	0.0250901	0.990907	-0.873567
P51812	Ribosomal protein S6 kinase alpha-3 OS=Homo sapiens GN=RPS6KA3	AMP.r2	1	1.02821	1.05051	1.0271	1.03445	0.941176	1.21701	1.52893	2.84372	4.04545	6	32	1	0.0377283	0.997632	-1.23606
P51812	Ribosomal protein S6 kinase alpha-3 OS=Homo sapiens GN=RPS6KA3	dAMP.r1	1	1.11525	1.05964	1.0124	1.09861	0.996196	1.04935	1.55731	1.9887	2.60417	4	23	1	0.0232705	0.981617	-0.923978
P51812	Ribosomal protein S6 kinase alpha-3 OS=Homo sapiens GN=RPS6KA3	dAMP.r2	1	1.04688	1.1254	0.985507	0.985951	0.995313	1.06	1.51559	1.81292	2.48	5	32	1	0.0211399	0.978324	-0.799282
P51812	Ribosomal protein S6 kinase alpha-3 OS=Homo sapiens GN=RPS6KA3	dGMP.r1	1	0.975515	0.962665	0.874168	0.963004	0.978261	0.96515	1.01336	0.981192	1.20652	2	17	1	NaN	0.16623	-1.92753
P51812	Ribosomal protein S6 kinase alpha-3 OS=Homo sapiens GN=RPS6KA3	dGMP.r2	1	0.986378	0.992157	0.982246	1.0177	0.870588	0.952455	0.991342	1.01927	1.30588	2	10	1	1.35077	0.822587	-4.55228
P51812	Ribosomal protein S6 kinase alpha-3 OS=Homo sapiens GN=RPS6KA3	dTMP.r1	1	0.941259	0.843698	0.858669	0.978928	0.898475	0.949383	0.948678	0.927027	0.995311	1	8	1	0.099413	0.129596	-0.703913
P51812	Ribosomal protein S6 kinase alpha-3 OS=Homo sapiens GN=RPS6KA3	dUMP.r2	1	0.898974	0.922182	0.966804	0.955628	0.794855	0.895542	0.777929	0.942386	0.907319	1	2	1	4.84e-05	0.276884	0.307322
Q01813	6-phosphofructokinase type C OS=Homo sapiens GN=PFKP	AMP.r1	1	1.00301	1.06542	1.0738	1.0489	1.05846	1.14286	1.38718	1.70045	1.78	15	88	1	0.0247739	0.983788	-1.04316
Q01813	6-phosphofructokinase type C OS=Homo sapiens GN=PFKP	AMP.r2	1	1.00023	0.979592	1.03297	0.989474	0.979592	1.11104	1.39147	1.71566	1.81633	14	80	1	0.0447076	0.996628	-1.37758
Q01813	6-phosphofructokinase type C OS=Homo sapiens GN=PFKP	dAMP.r1	1	1.03619	1.0212	1.01716	1.0348	1.03043	1.14945	1.36592	1.68275	1.60256	12	68	1	0.0353048	0.977562	-1.37202
Q01813	6-phosphofructokinase type C OS=Homo sapiens GN=PFKP	dAMP.r2	1	1.00712	1.00202	1.01046	1.03099	1.04134	1.05063	1.33646	1.66038	1.56962	15	85	1	0.100839	0.984441	-2.62585
Q01813	6-phosphofructokinase type C OS=Homo sapiens GN=PFKP	dCMP.r1	1	1.07604	1.08382	1.09486	1.02215	1.04389	1.05985	1.07073	1.10351	1.17992	17	75	1	0.000686	0.435475	-0.137325
Q01813	6-phosphofructokinase type C OS=Homo sapiens GN=PFKP	dCMP.r2	1	1.05694	1.09497	1.07866	0.990613	1.03641	1.05692	1.07545	1.09471	1.18924	16	70	1	0.00726153	0.411226	-0.207877
Q01813	6-phosphofructokinase type C OS=Homo sapiens GN=PFKP	dGMP.r1	1	1.00865	0.963768	0.995395	0.984404	0.977778	0.997938	0.980783	1.08015	1.23333	14	81	1	0.944457	0.956862	-5.60358
Q01813	6-phosphofructokinase type C OS=Homo sapiens GN=PFKP	dGMP.r2	1	0.999395	0.979885	0.959666	0.994304	1	1.02479	1.02553	1.10206	1.27586	13	66	1	0.611266	0.966336	-1.37223
Q01813	6-phosphofructokinase type C OS=Homo sapiens GN=PFKP	dTMP.r1	1	1.19954	1.14312	1.22264	1.22755	1.20371	1.1589	1.18096	1.2559	1.50538	17	87	1	5.3e-08	0.571367	-0.145693
Q01813	6-phosphofructokinase type C OS=Homo sapiens GN=PFKP	dTMP.r2	1	1.14578	1.10092	1.19161	1.15059	1.16104	1.12778	1.14354	1.182	1.41774	18	105	1	1.26e-06	0.537816	-0.160965
Q01813	6-phosphofructokinase type C OS=Homo sapiens GN=PFKP	dUMP.r1	1	1.13612	1.26312	1.16038	1.14395	1.1881	1.14102	1.1076	1.03907	1.25683	7	44	1	159.3	-0.00112578	1.69767
Q01813	6-phosphofructokinase type C OS=Homo sapiens GN=PFKP	dUMP.r2	1	1.12757	1.19673	1.11516	0.997871	1.12573	1.08472	1.08281	1.12255	1.2214	13	75	1	5.08e-15	0.285741	-0.035079
Q02750	Dual specificity mitogen-activated protein kinase kinase 1 OS=Homo sapiens GN=MAP2K1	AMP.r1	1	0.977778	1.09502	1.06167	0.989529	0.929304	1.10119	1.09515	1.27045	1.48333	4	28	1	0.13391	0.897229	-1.01032
Q02750	Dual specificity mitogen-activated protein kinase kinase 1 OS=Homo sapiens GN=MAP2K1	AMP.r2	1	1.0224	1.06968	1.07236	0.972703	0.941176	1.07399	1.12481	1.27576	1.50847	3	19	1	0.118729	0.929424	-0.958176
Q02750	Dual specificity mitogen-activated protein kinase kinase 1 OS=Homo sapiens GN=MAP2K1	dAMP.r1	1	0.93444	1.12352	1.01592	0.984321	0.967762	1.14252	1.22594	1.4816	1.52439	5	20	1	0.0454043	0.929909	-1.13072
Q02750	Dual specificity mitogen-activated protein kinase kinase 1 OS=Homo sapiens GN=MAP2K1	dAMP.r2	1	0.963601	1.06211	1.0527	1.03515	0.992543	1.22727	1.32556	1.49057	1.40909	5	31	1	0.0212306	0.941873	-1.39373
Q02750	Dual specificity mitogen-activated protein kinase kinase 1 OS=Homo sapiens GN=MAP2K1	dCMP.r1	1	0.97298	1.0502	1.03523	0.914831	0.902639	0.889206	0.906368	0.939483	0.823249	4	22	1	0.00343294	0.738656	7.17993
Q02750	Dual specificity mitogen-activated protein kinase kinase 1 OS=Homo sapiens GN=MAP2K1	dCMP.r2	1	1.01174	1.05968	1.04005	0.908832	0.939574	0.95315	0.927088	0.950329	0.866189	5	28	1	0.00237066	0.680068	11.4675
Q02750	Dual specificity mitogen-activated protein kinase kinase 1 OS=Homo sapiens GN=MAP2K1	dGMP.r1	1	0.945614	0.963768	0.961461	0.971203	0.962963	0.973368	1.01935	0.996567	1.02778	2	12	1	NaN	0.582264	-5.34163
Q02750	Dual specificity mitogen-activated protein kinase kinase 1 OS=Homo sapiens GN=MAP2K1	dGMP.r2	1	1.05374	0.933183	0.999836	1.06354	1.06306	0.969399	1.06279	0.988661	1	3	13	1	NaN	0.0116045	-0.33618
Q02750	Dual specificity mitogen-activated protein kinase kinase 1 OS=Homo sapiens GN=MAP2K1	dTMP.r1	1	1.0092	1.0456	1.09745	1.01919	0.980309	0.969649	0.971791	1.01913	0.974051	4	18	1	NaN	0.373298	3.7764
Q02750	Dual specificity mitogen-activated protein kinase kinase 1 OS=Homo sapiens GN=MAP2K1	dTMP.r2	1	0.964301	1.12809	1.04615	0.996643	0.887653	1.02794	0.934563	1.04629	0.985473	4	16	1	NaN	0.1193	5.76958
Q02750	Dual specificity mitogen-activated protein kinase kinase 1 OS=Homo sapiens GN=MAP2K1	dUMP.r2	1	1.06772	1.22745	1.08366	0.902044	0.983163	0.850292	0.948766	0.911838	0.947473	2	16	1	0.00249435	0.315181	8.95756
Q14353	Guanidinoacetate N-methyltransferase OS=Homo sapiens GN=GAMT	AMP.r1	1	0.834409	0.807137	0.810727	0.827606	0.876324	0.819805	0.837952	0.835124	0.809091	3	14	1	49357106428	-5.48e-05	-0.408022
Q14353	Guanidinoacetate N-methyltransferase OS=Homo sapiens GN=GAMT	AMP.r2	1	0.993753	0.975845	1.01191	0.978719	0.961637	0.950678	0.968379	1.0094	0.967391	2	8	1	NaN	0.155269	0.153397
Q14353	Guanidinoacetate N-methyltransferase OS=Homo sapiens GN=GAMT	dAMP.r1	1	1.037	0.948115	1.07538	1.02433	1.00513	1.0802	1.0973	1.3592	1.50602	3	9	1	0.123333	0.950687	-1.19379
Q14353	Guanidinoacetate N-methyltransferase OS=Homo sapiens GN=GAMT	dAMP.r2	1	1.02361	1.01731	1.01836	0.988332	1.00434	1	1.05013	1.31525	1.37778	2	11	1	0.281322	0.992602	-2.50203
Q14353	Guanidinoacetate N-methyltransferase OS=Homo sapiens GN=GAMT	dCMP.r1	1	1.00674	0.986532	0.918362	0.936479	0.941859	0.975766	0.973083	1.00061	0.907165	2	13	1	NaN	0.411845	4.26923
Q14353	Guanidinoacetate N-methyltransferase OS=Homo sapiens GN=GAMT	dCMP.r2	1	1.0284	0.971349	0.945806	0.975609	0.929337	0.96789	1.00276	0.957156	0.940624	3	22	1	NaN	0.483421	5.25719
Q14353	Guanidinoacetate N-methyltransferase OS=Homo sapiens GN=GAMT	dGMP.r1	1	1.05181	0.930946	0.938173	0.978413	0.990196	0.94057	0.972356	1.05519	1.08824	2	14	1	NaN	0.171581	-7.41822
Q14353	Guanidinoacetate N-methyltransferase OS=Homo sapiens GN=GAMT	dGMP.r2	1	0.952281	0.999167	0.885818	1.03805	0.94	0.922314	0.892208	1.12052	1.11	3	12	1	NaN	0.240663	-8.01956
Q14353	Guanidinoacetate N-methyltransferase OS=Homo sapiens GN=GAMT	dTMP.r1	1	0.97555	1.02871	0.945967	0.964719	0.926808	0.892356	0.950441	0.935354	0.873241	3	12	1	0.00855675	0.642236	0.878098
Q14353	Guanidinoacetate N-methyltransferase OS=Homo sapiens GN=GAMT	dTMP.r2	1	1.09902	0.998724	1.02381	0.948362	1.06213	1.00448	1.01081	0.982594	0.956154	3	6	1	NaN	0.207326	3.21582
Q14353	Guanidinoacetate N-methyltransferase OS=Homo sapiens GN=GAMT	dUMP.r1	1	0.996403	1.11453	1.20432	0.974282	0.936784	0.999824	0.826063	0.942593	1.00346	2	8	1	NaN	0.189207	5.18214
Q14353	Guanidinoacetate N-methyltransferase OS=Homo sapiens GN=GAMT	dUMP.r2	1	1.17415	0.996539	1.1703	0.930897	1.05589	0.886899	1.05052	0.858956	0.84038	2	11	1	0.0360606	0.256942	9.64269
Q15418	Ribosomal protein S6 kinase alpha-1 OS=Homo sapiens GN=RPS6KA1	AMP.r1	1	0.905096	0.926453	0.870435	0.86046	0.862876	1.04814	1.38877	2.33696	3.86957	9	38	1	0.0578582	0.991125	-1.21264
Q15418	Ribosomal protein S6 kinase alpha-1 OS=Homo sapiens GN=RPS6KA1	AMP.r2	1	0.942529	0.977778	0.994231	0.989474	0.941176	1.11559	1.45455	2.6882	4.45	11	39	1	0.0459383	0.999124	-1.20768
Q15418	Ribosomal protein S6 kinase alpha-1 OS=Homo sapiens GN=RPS6KA1	dAMP.r1	1	0.933018	0.906362	0.991736	0.837037	0.904348	1.03536	1.90935	2.19962	3.47222	9	38	1	0.0127098	0.963534	-0.78497
Q15418	Ribosomal protein S6 kinase alpha-1 OS=Homo sapiens GN=RPS6KA1	dAMP.r2	1	0.8375	0.985521	0.952657	0.857348	0.846354	0.966667	2.07188	2.63051	4.13333	7	36	1	0.0142043	0.970103	-0.900211
Q15418	Ribosomal protein S6 kinase alpha-1 OS=Homo sapiens GN=RPS6KA1	dCMP.r1	1	0.905788	0.88028	0.878031	0.893822	0.812709	0.815065	0.888931	0.874572	0.802593	2	8	1	5.56e-06	0.720549	0.320571
Q15418	Ribosomal protein S6 kinase alpha-1 OS=Homo sapiens GN=RPS6KA1	dCMP.r2	1	0.992506	1.0358	1.04787	0.910595	0.948959	0.954596	0.966939	0.928215	0.908256	2	6	1	NaN	0.695101	12.0969
Q15418	Ribosomal protein S6 kinase alpha-1 OS=Homo sapiens GN=RPS6KA1	dGMP.r1	1	0.918219	0.852843	0.8614	0.940014	0.901099	0.930894	0.991803	0.941104	1.21978	5	26	1	0.0717057	0.321012	-2.09558
Q15418	Ribosomal protein S6 kinase alpha-1 OS=Homo sapiens GN=RPS6KA1	dGMP.r2	1	0.94308	0.814815	0.837172	0.938545	0.822222	0.831221	0.936267	0.924138	1.23333	5	20	1	1.07155	0.356535	-6.07048
Q15418	Ribosomal protein S6 kinase alpha-1 OS=Homo sapiens GN=RPS6KA1	dTMP.r1	1	0.924591	0.890278	1.11351	0.953002	0.958641	1.00261	0.94737	1.04618	1.17711	2	8	1	1.10385	0.472885	-4.9658
Q15418	Ribosomal protein S6 kinase alpha-1 OS=Homo sapiens GN=RPS6KA1	dTMP.r2	1	1.09627	1.08765	1.13719	1.23922	0.967751	1.23153	1.09442	1.15934	1.33501	2	8	1	1.1e-05	0.355394	-0.159916
Q16854	Deoxyguanosine kinase, mitochondrial OS=Homo sapiens GN=DGUOK	AMP.r1	1	0.926926	0.960328	0.956429	0.959237	0.983629	0.956633	0.931246	0.977273	0.908163	2	8	1	1.34671e+06	0.324486	0.0380946
Q16854	Deoxyguanosine kinase, mitochondrial OS=Homo sapiens GN=DGUOK	AMP.r2	1	0.965517	0.98645	1.02509	1.11014	1.09039	1.09927	1.00887	1.0729	1.08537	2	4	1	0.00227026	0.670676	-2.33732
Q16854	Deoxyguanosine kinase, mitochondrial OS=Homo sapiens GN=DGUOK	dAMP.r1	1	0.929949	0.942841	1.00043	1.09507	1.02632	1.12226	0.972261	1.0562	1.09649	2	10	1	NaN	0.410821	-3.52782
Q16854	Deoxyguanosine kinase, mitochondrial OS=Homo sapiens GN=DGUOK	dAMP.r2	1	0.997494	1.0617	0.97621	1.20312	1.01562	1.16038	0.883587	0.945695	1.16981	2	6	1	NaN	-0.0395454	0.00216467
Q16854	Deoxyguanosine kinase, mitochondrial OS=Homo sapiens GN=DGUOK	dCMP.r1	1	0.969147	0.945707	0.979932	1.05338	1.01047	1.08916	1.0115	1.03779	1.09032	3	6	1	NaN	0.495338	-3.86123
Q16854	Deoxyguanosine kinase, mitochondrial OS=Homo sapiens GN=DGUOK	dCMP.r2	1	1.00925	0.947277	1.00044	1.04446	0.981577	0.991832	1.00138	0.987344	0.971974	3	11	1	NaN	0.0906421	1.3541
Q16854	Deoxyguanosine kinase, mitochondrial OS=Homo sapiens GN=DGUOK	dGMP.r1	1	1.03158	1.02717	1.03392	1.03426	1.09375	1.32361	1.64267	1.84445	1.73438	2	4	1	0.0129027	0.987837	-1.32887
Q16854	Deoxyguanosine kinase, mitochondrial OS=Homo sapiens GN=DGUOK	dGMP.r2	1	1.05499	1.05769	1.19441	1.11555	1.17308	1.47807	1.8683	2.33256	2.13462	2	4	1	0.00481192	0.96011	-0.973603
Q16854	Deoxyguanosine kinase, mitochondrial OS=Homo sapiens GN=DGUOK	dTMP.r1	1	0.9499	0.929295	0.879027	0.982646	0.94033	1.02065	0.96584	0.984499	0.922058	2	8	1	NaN	-0.0670718	-0.33207
Q16854	Deoxyguanosine kinase, mitochondrial OS=Homo sapiens GN=DGUOK	dTMP.r2	1	0.888487	0.909711	0.903734	1.00279	0.892283	0.947241	0.948477	0.928712	0.915881	2	6	1	7.56805	-0.000105	-6.03394
Q16854	Deoxyguanosine kinase, mitochondrial OS=Homo sapiens GN=DGUOK	dUMP.r1	1	1.00865	0.924174	1.00476	1.11514	1.03886	1.0683	1.13822	1.04552	1.07006	1	2	1	0.00283167	0.574677	-2.35727
Q16854	Deoxyguanosine kinase, mitochondrial OS=Homo sapiens GN=DGUOK	dUMP.r2	1	0.851114	0.986219	0.963356	1.11233	1.0052	1.18814	0.985667	0.970883	0.892271	1	4	1	NA	0.152601	-0.0300577
Q5T1V6	Probable ATP-dependent RNA helicase DDX59 OS=Homo sapiens GN=DDX59	AMP.r1	1	0.87437	0.899089	0.933038	0.764066	0.897204	0.983273	0.947278	1.03913	1.12658	1	2	1	0.0344335	0.431163	-3.45601
Q5T1V6	Probable ATP-dependent RNA helicase DDX59 OS=Homo sapiens GN=DDX59	AMP.r2	1	1.01895	1.04505	1.06263	0.962731	0.979332	1.04926	1.05651	1.17568	1.2027	3	8	1	0.212816	0.822831	-1.33421
Q5T1V6	Probable ATP-dependent RNA helicase DDX59 OS=Homo sapiens GN=DDX59	dAMP.r1	1	0.988501	1.01558	1.01099	1.09709	0.987759	1.02694	1.33469	1.23219	1.21359	3	7	1	0.0735515	0.862932	-4.42089
Q5T1V6	Probable ATP-dependent RNA helicase DDX59 OS=Homo sapiens GN=DDX59	dAMP.r2	1	0.937318	1.17553	1.12302	0.947071	1.02743	1.03488	1.5544	1.40123	1.44186	4	8	1	0.0695885	0.851713	-5.4985
Q5T1V6	Probable ATP-dependent RNA helicase DDX59 OS=Homo sapiens GN=DDX59	dCMP.r1	1	0.950327	0.999526	1.06777	0.972904	1.01933	0.887756	1.03096	0.932842	0.983523	3	6	1	NaN	0.179398	6.42178
Q5T1V6	Probable ATP-dependent RNA helicase DDX59 OS=Homo sapiens GN=DDX59	dCMP.r2	1	0.917214	0.961375	0.99424	0.876416	0.943977	0.950028	0.965492	0.986099	0.969597	2	6	1	NaN	0.0602312	-0.952959
Q5T1V6	Probable ATP-dependent RNA helicase DDX59 OS=Homo sapiens GN=DDX59	dGMP.r1	1	1.02083	0.951087	1.08164	0.975917	0.979167	0.967461	1.04346	1.06086	1.15625	2	6	1	0.800673	0.645551	-1.39991
Q5T1V6	Probable ATP-dependent RNA helicase DDX59 OS=Homo sapiens GN=DDX59	dGMP.r2	1	0.958007	0.906915	0.964023	0.974393	1.02128	0.981185	0.959703	1.04457	1.18085	2	7	1	NaN	0.160839	-5.15417
Q5T1V6	Probable ATP-dependent RNA helicase DDX59 OS=Homo sapiens GN=DDX59	dTMP.r1	1	1.01096	1.09512	1.20359	1.09468	1.0577	1.11941	1.08667	1.12457	1.3097	3	6	1	9.88e-05	0.427465	-0.193173
Q5T1V6	Probable ATP-dependent RNA helicase DDX59 OS=Homo sapiens GN=DDX59	dTMP.r2	1	1.06971	1.07755	1.17935	1.1488	1.05	1.09251	1.10757	1.12735	1.2509	5	9	1	4.67e-06	0.460293	-0.130915
Q5T1V6	Probable ATP-dependent RNA helicase DDX59 OS=Homo sapiens GN=DDX59	dUMP.r1	1	1.1598	1.09747	1.08601	1.03397	1.02448	1.15709	0.956929	0.882415	1.0629	2	3	1	0.105688	0.344955	6.87305
Q5T1V6	Probable ATP-dependent RNA helicase DDX59 OS=Homo sapiens GN=DDX59	dUMP.r2	1	0.853156	0.921593	1.00598	0.950874	0.817633	0.94285	0.939708	0.859925	0.96642	2	4	1	0	0.169653	5.28e-05
Q8N142	Adenylosuccinate synthetase isozyme 1 OS=Homo sapiens GN=ADSSL1	AMP.r1	1	1.11322	1.14898	1.14196	1.04774	1.07477	1.10294	1.21683	1.47549	1.7451	4	10	1	0.0242427	0.883565	-0.678859
Q8N142	Adenylosuccinate synthetase isozyme 1 OS=Homo sapiens GN=ADSSL1	AMP.r2	1	0.971983	1	1.05919	1.00493	1	1.05981	1.10795	1.23718	1.39062	5	10	1	0.113478	0.966452	-0.938073
Q8N142	Adenylosuccinate synthetase isozyme 1 OS=Homo sapiens GN=ADSSL1	dAMP.r1	1	1.00591	1.03965	1.06061	1.03135	1.03152	1.03536	1.15754	1.3258	1.73611	4	12	1	0.127687	0.978442	-1.0425
Q8N142	Adenylosuccinate synthetase isozyme 1 OS=Homo sapiens GN=ADSSL1	dAMP.r2	1	1.00264	1.02089	1.02715	0.966026	0.987016	1.14085	1.12728	1.38184	1.74648	4	16	1	0.090569	0.975476	-0.938564
Q8N142	Adenylosuccinate synthetase isozyme 1 OS=Homo sapiens GN=ADSSL1	dCMP.r1	1	1.00085	1.06943	1.06621	0.990188	0.954481	1.0042	1.14192	1.26748	1.71235	4	14	1	0.185512	0.965183	-1.04134
Q8N142	Adenylosuccinate synthetase isozyme 1 OS=Homo sapiens GN=ADSSL1	dCMP.r2	1	0.95638	0.990391	0.993627	0.90284	0.948762	0.964154	0.983578	1.17916	1.46966	5	18	1	0.786107	0.938162	-5.64424
Q8N142	Adenylosuccinate synthetase isozyme 1 OS=Homo sapiens GN=ADSSL1	dGMP.r1	1	0.976561	0.937391	0.895856	0.977615	0.986667	1.04784	1.22984	1.46592	1.48	5	9	1	0.093676	0.960449	-1.85139
Q8N142	Adenylosuccinate synthetase isozyme 1 OS=Homo sapiens GN=ADSSL1	dGMP.r2	1	1.05031	0.943627	1.00321	0.987767	1.11765	1.08508	1.29749	1.59686	1.63235	4	10	1	0.0414602	0.969227	-1.19557
Q8N142	Adenylosuccinate synthetase isozyme 1 OS=Homo sapiens GN=ADSSL1	dTMP.r1	1	1.09099	1.08454	1.15432	1.09402	1.10617	1.13846	1.1547	1.10702	1.24637	4	16	1	4.06e-06	0.666748	-0.141619
Q8N142	Adenylosuccinate synthetase isozyme 1 OS=Homo sapiens GN=ADSSL1	dTMP.r2	1	1.02331	1.01196	1.08194	1.01457	1.05592	1.0231	1.00592	1.03734	1.117	3	14	1	8.49147	0.244249	-0.165572
Q8N142	Adenylosuccinate synthetase isozyme 1 OS=Homo sapiens GN=ADSSL1	dUMP.r1	1	1.10835	1.22936	0.990345	0.95717	1.00621	1.03272	1.19278	1.22895	1.37576	3	8	1	0.0713703	0.585024	-0.906838
Q8N142	Adenylosuccinate synthetase isozyme 1 OS=Homo sapiens GN=ADSSL1	dUMP.r2	1	0.912754	0.849719	0.82774	0.72213	0.95121	0.854615	0.818037	0.898686	1.02416	4	12	1	1.36912	0.288122	-3.88039
Q8NCN5	Pyruvate dehydrogenase phosphatase regulatory subunit, mitochondrial OS=Homo sapiens GN=PDPR	AMP.r1	1	1.02903	1.04322	1.05787	0.952421	0.885989	0.926339	0.992476	1.075	1.1125	4	8	1	0.423564	0.376358	-5.40219
Q8NCN5	Pyruvate dehydrogenase phosphatase regulatory subunit, mitochondrial OS=Homo sapiens GN=PDPR	AMP.r2	1	1.00373	1.09668	1.09166	0.938072	0.892284	0.985198	1.02715	1.12987	1.15584	6	12	1	0.327466	0.481341	-3.61673
Q8NCN5	Pyruvate dehydrogenase phosphatase regulatory subunit, mitochondrial OS=Homo sapiens GN=PDPR	dAMP.r1	1	0.932013	1.0755	0.983186	0.955583	0.877061	0.911853	0.940684	1.00058	1.07759	5	10	1	NaN	0.181739	-8.38708
Q8NCN5	Pyruvate dehydrogenase phosphatase regulatory subunit, mitochondrial OS=Homo sapiens GN=PDPR	dAMP.r2	1	0.984772	0.977978	0.993859	0.980865	0.895127	0.957627	0.995772	1.02123	1.05085	5	10	1	NaN	0.286815	-6.20345
Q8NCN5	Pyruvate dehydrogenase phosphatase regulatory subunit, mitochondrial OS=Homo sapiens GN=PDPR	dCMP.r1	1	0.92426	1.02142	1.02532	0.808801	0.895914	0.921418	0.928999	0.938677	0.735796	2	6	1	0.00515901	0.369841	0.239689
Q8NCN5	Pyruvate dehydrogenase phosphatase regulatory subunit, mitochondrial OS=Homo sapiens GN=PDPR	dCMP.r2	1	1.02599	1.04182	1.07321	0.910748	0.936788	0.928519	0.950725	0.931093	0.861182	3	6	1	0.00248815	0.678968	9.78063
Q8NCN5	Pyruvate dehydrogenase phosphatase regulatory subunit, mitochondrial OS=Homo sapiens GN=PDPR	dGMP.r1	1	0.961878	0.888367	0.935476	0.990826	1.01351	1.00683	1.12583	1.3137	1.5	6	12	1	0.141809	0.942535	-1.18063
Q8NCN5	Pyruvate dehydrogenase phosphatase regulatory subunit, mitochondrial OS=Homo sapiens GN=PDPR	dGMP.r2	1	0.9742	0.970588	0.928342	0.972801	0.985294	0.979582	1.03508	1.35903	1.63235	5	10	1	0.344054	0.982671	-2.26251
Q8NCN5	Pyruvate dehydrogenase phosphatase regulatory subunit, mitochondrial OS=Homo sapiens GN=PDPR	dTMP.r1	1	1.19428	1.3369	1.43753	1.13612	1.20946	1.13759	1.21242	1.26686	1.4534	2	4	1	7.3e-28	0.369297	-0.0352034
Q8NCN5	Pyruvate dehydrogenase phosphatase regulatory subunit, mitochondrial OS=Homo sapiens GN=PDPR	dTMP.r2	1	1.04297	1.14752	1.22611	1.0155	1.01685	1.02417	1.01742	1.1968	1.13725	1	2	1	9.4e-12	0.118363	-0.0294792
Q8NCN5	Pyruvate dehydrogenase phosphatase regulatory subunit, mitochondrial OS=Homo sapiens GN=PDPR	dUMP.r2	1	1.07985	1.21959	1.34363	0.903415	1.12915	1.20805	1.06524	1.03911	1.32984	3	6	1	NA	0.181441	0.0483011
Q92900	Regulator of nonsense transcripts 1 OS=Homo sapiens GN=UPF1	AMP.r1	1	1.0451	1.03362	1.03224	1.03384	0.987371	1.03945	1.02159	1.10855	1.32836	20	54	1	0.799719	0.914843	-3.15761
Q92900	Regulator of nonsense transcripts 1 OS=Homo sapiens GN=UPF1	AMP.r2	1	1.06614	1.02004	1.08165	1.03814	1.09547	1.02415	1.01341	1.12175	1.45902	20	46	1	0.784097	0.861153	-3.26172
Q92900	Regulator of nonsense transcripts 1 OS=Homo sapiens GN=UPF1	dAMP.r1	1	1.03684	1.01819	1.02802	0.971196	1.01739	1.04424	1.33072	1.21703	1.52439	23	56	1	0.0321306	0.855739	-0.680773
Q92900	Regulator of nonsense transcripts 1 OS=Homo sapiens GN=UPF1	dAMP.r2	1	1.07305	1.01334	1.07174	0.991309	1.04102	1.025	1.30912	1.25305	1.55	25	58	1	0.0323333	0.871032	-0.656249
Q92900	Regulator of nonsense transcripts 1 OS=Homo sapiens GN=UPF1	dCMP.r1	1	1.03401	1.05508	1.03946	1.04534	1.04133	1.0586	1.02568	1.02985	1.05753	20	49	1	NA	0.103375	0.00454171
Q92900	Regulator of nonsense transcripts 1 OS=Homo sapiens GN=UPF1	dCMP.r2	1	1.03475	1.06872	1.04651	1.04939	1.06299	1.04172	1.03595	1.03193	1.1096	17	38	1	6.11398	0.405354	-0.073176
Q92900	Regulator of nonsense transcripts 1 OS=Homo sapiens GN=UPF1	dGMP.r1	1	0.98292	0.973339	0.979602	1.00874	0.990566	0.962848	1.00116	0.993534	1.04717	17	53	1	NaN	0.229003	-5.32152
Q92900	Regulator of nonsense transcripts 1 OS=Homo sapiens GN=UPF1	dGMP.r2	1	0.972982	0.971667	0.987636	0.987168	0.98	0.973554	1.031	0.981897	1.11	16	40	1	NaN	0.140432	-7.18003
Q92900	Regulator of nonsense transcripts 1 OS=Homo sapiens GN=UPF1	dTMP.r1	1	1.05154	1.02262	1.09671	1.0812	1.05898	1.07181	1.0469	1.08878	1.11643	18	57	1	0.00280519	0.580651	-0.136715
Q92900	Regulator of nonsense transcripts 1 OS=Homo sapiens GN=UPF1	dTMP.r2	1	1.0188	1.0478	1.07457	1.04985	1.00401	1.03996	0.998871	1.04731	1.06899	22	60	1	NaN	-0.299552	0.226978
Q92900	Regulator of nonsense transcripts 1 OS=Homo sapiens GN=UPF1	dUMP.r1	1	0.922418	0.998885	1.0343	1.03264	0.968783	0.99455	1.02025	1.04693	1.0473	9	22	1	NaN	0.28656	-7.42205
Q92900	Regulator of nonsense transcripts 1 OS=Homo sapiens GN=UPF1	dUMP.r2	1	1.10471	1.02832	1.01149	1.00148	1.07495	1.06738	1.10348	1.07134	1.11314	15	33	1	0.01547	0.375864	-0.181243
Q969T7	7-methylguanosine phosphate-specific 5'-nucleotidase OS=Homo sapiens GN=NT5C3B	AMP.r1	1	0.9675	0.977633	1.01225	0.97841	0.913199	1.00321	0.953638	1.03218	1	4	10	1	NaN	0.113444	-7.09824
Q969T7	7-methylguanosine phosphate-specific 5'-nucleotidase OS=Homo sapiens GN=NT5C3B	AMP.r2	1	1.03678	1	1.07332	0.977105	1.07059	0.98172	1.04545	1.12416	1.1125	4	14	1	0.283609	0.482618	-2.52541
Q969T7	7-methylguanosine phosphate-specific 5'-nucleotidase OS=Homo sapiens GN=NT5C3B	dAMP.r1	1	0.998192	1.02554	1.12786	1.05509	1.02737	0.987628	1.07822	1.14855	1.22549	3	8	1	0.224351	0.605814	-0.971037
Q969T7	7-methylguanosine phosphate-specific 5'-nucleotidase OS=Homo sapiens GN=NT5C3B	dAMP.r2	1	0.944463	0.932997	0.931947	0.908603	0.949389	1.09783	1.03656	1.12438	1.34783	3	5	1	0.403894	0.80856	-0.927609
Q969T7	7-methylguanosine phosphate-specific 5'-nucleotidase OS=Homo sapiens GN=NT5C3B	dCMP.r1	1	1.03371	0.982611	0.990295	0.975757	0.932701	0.964611	0.931649	0.999546	1.06203	4	11	1	NaN	0.18989	-4.91619
Q969T7	7-methylguanosine phosphate-specific 5'-nucleotidase OS=Homo sapiens GN=NT5C3B	dCMP.r2	1	1.04975	1.05948	1.05973	0.961276	0.998744	0.980783	1.02524	1.09628	1.16597	5	13	1	0.61302	0.650301	-1.6678
Q969T7	7-methylguanosine phosphate-specific 5'-nucleotidase OS=Homo sapiens GN=NT5C3B	dGMP.r1	1	0.992281	1.02609	1.03741	0.979554	0.971429	1.04006	1.00125	1.04708	1.05714	5	9	1	NaN	0.313179	-1.75857
Q969T7	7-methylguanosine phosphate-specific 5'-nucleotidase OS=Homo sapiens GN=NT5C3B	dGMP.r2	1	1.02484	1.04373	1.01818	1.058	1.0495	1.06538	1.06005	1.16661	1.09901	5	12	1	0.0190285	0.689645	-0.307788
Q969T7	7-methylguanosine phosphate-specific 5'-nucleotidase OS=Homo sapiens GN=NT5C3B	dTMP.r1	1	0.958364	1.00797	0.974522	0.936629	1.00032	1.08324	1.23343	1.45474	1.43498	2	4	1	0.0676936	0.97319	-1.54396
Q969T7	7-methylguanosine phosphate-specific 5'-nucleotidase OS=Homo sapiens GN=NT5C3B	dTMP.r2	1	0.978279	1.00952	1.07512	0.964087	1.01142	1.08095	1.27142	1.37809	1.45123	4	8	1	0.0481697	0.970533	-1.28677
Q969T7	7-methylguanosine phosphate-specific 5'-nucleotidase OS=Homo sapiens GN=NT5C3B	dUMP.r1	1	1.21911	1.60218	1.14136	1.04224	1.30878	1.43153	1.29032	1.28659	0.997369	1	2	1	0	0.174299	-0.00013
Q969T7	7-methylguanosine phosphate-specific 5'-nucleotidase OS=Homo sapiens GN=NT5C3B	dUMP.r2	1	0.781081	0.91748	0.914195	0.893184	0.880367	0.789383	0.813123	0.974816	0.823655	1	2	1	31.8959	-0.000173	-3.45506
Q9H2U1	Probable ATP-dependent RNA helicase DHX36 OS=Homo sapiens GN=DHX36	AMP.r2	1	1.10886	1.09804	1.15196	1.12528	1.03345	1.17246	1.28342	1.36087	1.7451	3	5	1	0.00881085	0.843445	-0.545448
Q9H2U1	Probable ATP-dependent RNA helicase DHX36 OS=Homo sapiens GN=DHX36	dAMP.r1	1	1.07801	0.959677	0.964932	1.03256	1.08613	1.03461	1.50942	1.28997	1.68919	3	5	1	0.0703208	0.827971	-5.24172
Q9H2U1	Probable ATP-dependent RNA helicase DHX36 OS=Homo sapiens GN=DHX36	dAMP.r2	1	0.84375	1.01067	1.1326	0.975714	0.894356	0.925373	1.22	1.36884	1.85075	1	2	1	0.132571	0.905643	-1.0882
Q9H2U1	Probable ATP-dependent RNA helicase DHX36 OS=Homo sapiens GN=DHX36	dCMP.r1	1	0.990742	1.02017	1.02073	0.956053	0.942136	0.937994	1.02317	1.00947	0.988483	2	4	1	NaN	0.0178262	0.051511
Q9H2U1	Probable ATP-dependent RNA helicase DHX36 OS=Homo sapiens GN=DHX36	dCMP.r2	1	0.987219	1.0229	0.96525	0.888834	0.897616	0.985437	1.00745	1.01031	0.998661	2	4	1	NaN	0.0317778	3.18e-06
Q9H2U1	Probable ATP-dependent RNA helicase DHX36 OS=Homo sapiens GN=DHX36	dGMP.r2	1	1.21582	1.14947	1.08283	1.14693	1.15873	1.15493	1.24311	1.3202	1.7619	2	4	1	0.000779	0.643135	-0.394801
Q9H2U1	Probable ATP-dependent RNA helicase DHX36 OS=Homo sapiens GN=DHX36	dTMP.r1	1	1.09804	1.09439	1.0931	1.07679	1.029	1.08971	1.04443	1.12932	1.23448	2	4	1	9.01e-05	0.386048	-0.137179
Q9H2U1	Probable ATP-dependent RNA helicase DHX36 OS=Homo sapiens GN=DHX36	dTMP.r2	1	1.06714	1.12543	1.20197	1.1337	1.17191	1.1769	1.16878	1.20401	1.36436	2	5	1	4.95e-06	0.736487	-0.191779
Q9UJT0	Tubulin epsilon chain OS=Homo sapiens GN=TUBE1	AMP.r1	1	0.946237	0.88785	0.951839	0.932659	0.912467	0.933908	0.923111	1.03344	1.02299	3	12	1	NaN	0.567306	-10.0835
Q9UJT0	Tubulin epsilon chain OS=Homo sapiens GN=TUBE1	AMP.r2	1	1.03562	0.987654	1.02659	1.02612	0.999274	0.958582	0.987654	1.04994	1.09877	5	13	1	1.22604	0.664003	-3.11447
Q9UJT0	Tubulin epsilon chain OS=Homo sapiens GN=TUBE1	dAMP.r1	1	1.23308	1.2392	1.07839	1.00305	0.948248	1.01716	1.06775	1.27431	1.21359	3	6	1	4e-134	0.0983146	-0.00330348
Q9UJT0	Tubulin epsilon chain OS=Homo sapiens GN=TUBE1	dAMP.r2	1	1.02436	1.10756	1.02789	1.03711	1.03747	1.01075	1.09865	1.16962	1.33333	5	10	1	0.167514	0.822414	-0.924669
Q9UJT0	Tubulin epsilon chain OS=Homo sapiens GN=TUBE1	dCMP.r1	1	1.01158	1.10324	1.04304	0.947651	0.922458	0.970849	0.904364	0.994392	0.918972	3	6	1	NaN	0.464017	6.21449
Q9UJT0	Tubulin epsilon chain OS=Homo sapiens GN=TUBE1	dCMP.r2	1	1.01206	1.07446	1.06465	0.971882	0.935679	0.940212	0.947701	1.00639	0.947868	2	4	1	NaN	0.422525	5.10835
Q9UJT0	Tubulin epsilon chain OS=Homo sapiens GN=TUBE1	dGMP.r1	1	1.03158	0.99918	0.99881	1.11442	1.15094	1.34799	1.53449	1.85605	2.09434	5	12	1	0.00254201	0.996216	-0.567295
Q9UJT0	Tubulin epsilon chain OS=Homo sapiens GN=TUBE1	dGMP.r2	1	0.996751	0.967593	1.01818	1.07424	1.14815	1.29048	1.67059	1.8825	2.05556	5	13	1	0.00589675	0.996101	-0.814744
Q9UJT0	Tubulin epsilon chain OS=Homo sapiens GN=TUBE1	dTMP.r1	1	1.16037	0.99647	1.02467	0.992465	0.968532	0.972576	0.973652	0.981147	1.10069	2	4	1	0.000118	0.272704	8.21458
Q9UJT0	Tubulin epsilon chain OS=Homo sapiens GN=TUBE1	dTMP.r2	1	1.08636	1.02991	1.08361	1.0537	1.03408	1.06	1.00572	1.05987	1.03369	2	6	1	NaN	-0.0472054	0.44848
Q9Y6Y0	Influenza virus NS1A-binding protein OS=Homo sapiens GN=IVNS1ABP	AMP.r1	1	1.01823	1.10981	1.04848	1.0218	1.01696	1.04814	1.04158	1.07288	0.967391	9	20	1	Inf	0.0942916	-0.000225
Q9Y6Y0	Influenza virus NS1A-binding protein OS=Homo sapiens GN=IVNS1ABP	AMP.r2	1	1.05401	1.05137	1.04963	0.978834	1.04238	1.05561	1.06549	1.06162	0.956989	10	20	1	NaN	0.21848	1.69654
Q9Y6Y0	Influenza virus NS1A-binding protein OS=Homo sapiens GN=IVNS1ABP	dAMP.r1	1	0.927187	0.903696	0.900826	0.941667	0.941087	0.931827	0.980928	1.01243	1.04167	12	28	1	0.0598566	0.59215	-3.80996
Q9Y6Y0	Influenza virus NS1A-binding protein OS=Homo sapiens GN=IVNS1ABP	dAMP.r2	1	0.972098	1.03888	0.967909	0.995136	0.961217	1.03571	1.03391	0.971205	1.10714	9	22	1	2.9458	0.570951	-7.80865
Q9Y6Y0	Influenza virus NS1A-binding protein OS=Homo sapiens GN=IVNS1ABP	dCMP.r1	1	1.05368	1.0287	0.982296	0.95758	1.01427	1.00986	1.01563	1.02894	1.20184	6	14	1	1.37596	0.838748	-3.04871
Q9Y6Y0	Influenza virus NS1A-binding protein OS=Homo sapiens GN=IVNS1ABP	dCMP.r2	1	0.953588	0.967093	0.964832	0.917757	0.919249	0.95364	0.914451	1.01312	1.1522	6	14	1	NaN	0.333164	-5.0794
Q9Y6Y0	Influenza virus NS1A-binding protein OS=Homo sapiens GN=IVNS1ABP	dGMP.r1	1	0.964435	0.940057	0.933685	1.00027	0.952663	0.875679	0.827481	0.705339	0.656805	9	20	1	0.0129755	0.936997	0.46337
Q9Y6Y0	Influenza virus NS1A-binding protein OS=Homo sapiens GN=IVNS1ABP	dGMP.r2	1	0.996751	0.927984	0.955331	0.96116	0.938272	0.898276	0.850596	0.734461	0.685185	9	24	1	0.0115249	0.95296	0.399365
Q9Y6Y0	Influenza virus NS1A-binding protein OS=Homo sapiens GN=IVNS1ABP	dTMP.r1	1	0.982672	1.04412	1.06705	1.04698	1.01368	1.07097	0.989441	0.955505	0.792591	5	11	1	1.2482	0.758987	2.06715
Q9Y6Y0	Influenza virus NS1A-binding protein OS=Homo sapiens GN=IVNS1ABP	dTMP.r2	1	0.96426	1.01579	1.08013	1.08578	1.03511	1.0227	1.00625	0.965829	0.80618	7	14	1	1.36947	0.693298	2.50359
Q9Y6Y0	Influenza virus NS1A-binding protein OS=Homo sapiens GN=IVNS1ABP	dUMP.r1	1	1.16626	1.12572	1.21205	1.1199	1.07732	1.05634	1.14556	0.996519	0.963525	3	8	1	0.143561	0.354735	0.830435
Q9Y6Y0	Influenza virus NS1A-binding protein OS=Homo sapiens GN=IVNS1ABP	dUMP.r2	1	1.08438	1.02013	1.02484	1.12022	0.969827	1.02802	1.03719	0.933808	0.787476	5	12	1	NaN	0.132959	1.44762
