# Supplementary material for: An efficient proteome-wide strategy for discovery and characterization of cellular nucleotide-protein interactions
Source: PLoS One. 2018 Dec 6;13(12):e0208273. doi: 10.1371/journal.pone.0208273 (PMC6283526; doi:10.1371/journal.pone.0208273)
Supplement: S7 Table — Relates to Figs 4 and S2. (XLSX) [file pone.0208273.s018.xlsx]

## Sheet: NAD_P plot parameters
id	description	condition	3.81e-06	1.53e-05	6.1e-05	0.00024414	0.00097656	0.00390625	0.015625	0.0625	0.25	1	sumUniPeps	sumPSMs	countNum	MDT	R2	Slope	hit ligand annotated
E9PRG8	Uncharacterized protein C11orf98 OS=Homo sapiens GN=C11orf98	NADP.1	1	1.06476	0.962572	1.048	0.853519	1.02106	0.997508	0.998312	1.04724	1.0225	2	5	2	1.93598e+07	0.0496783	0.351004	No
E9PRG8	Uncharacterized protein C11orf98 OS=Homo sapiens GN=C11orf98	NADP.2	1	0.998412	0.946257	1.04525	1.05082	0.913227	0.914191	0.967089	0.954466	1.05289	1	5	2	NaN	0.207827	-4.69074	No
E9PRG8	Uncharacterized protein C11orf98 OS=Homo sapiens GN=C11orf98	NAD.1	1	1.02977	0.961279	0.990468	0.983993	1.00088	1.01548	0.977173	0.99418	0.947606	2	6	3	3.41e+118	0.172672	0.0216725	No
E9PRG8	Uncharacterized protein C11orf98 OS=Homo sapiens GN=C11orf98	NAD.2	1	1.08119	1.03448	1.01296	0.92605	0.974739	1.06594	1.06486	1.01162	0.934175	2	5	2	NaN	0.0603058	0.0386756	No
E9PRG8	Uncharacterized protein C11orf98 OS=Homo sapiens GN=C11orf98	NADH.1	1	0.975272	0.946888	0.927119	0.950413	0.895954	0.934588	0.953166	0.930427	0.915136	2	6	2	NaN	0.701148	1.17599	No
E9PRG8	Uncharacterized protein C11orf98 OS=Homo sapiens GN=C11orf98	NADH.2	1	0.932607	0.945	0.944634	0.926018	0.913693	0.914645	0.930009	0.905607	0.892226	2	7	3	NaN	0.745965	0.370214	No
E9PRG8	Uncharacterized protein C11orf98 OS=Homo sapiens GN=C11orf98	NADPH.1	1	1.09406	1.08192	1.05627	1.10335	1.32657	1.23925	1.28566	1.33984	1.24074	4	6	3	NaN	0.896213	-4.87815	No
E9PRG8	Uncharacterized protein C11orf98 OS=Homo sapiens GN=C11orf98	NADPH.2	1	0.939538	0.96409	0.99123	0.935935	1.23788	1.19073	1.22469	1.32069	1.09269	4	5	3	NaN	0.829572	-5.71001	No
O14556	Glyceraldehyde-3-phosphate dehydrogenase, testis-specific OS=Homo sapiens GN=GAPDHS	NADP.1	1	0.950106	1.09213	1.03556	0.984452	0.923336	1.00166	1.04557	1.05774	1.10167	2	11	2	4.12e+23	0.161102	-0.0256208	Yes for NAD
O14556	Glyceraldehyde-3-phosphate dehydrogenase, testis-specific OS=Homo sapiens GN=GAPDHS	NADP.2	1	0.956061	1.15259	1.07187	1.01885	1.08256	1.05446	0.961181	1.10683	1.17686	1	8	1	5530000000000	0.171889	-0.0310307	Yes for NAD
O14556	Glyceraldehyde-3-phosphate dehydrogenase, testis-specific OS=Homo sapiens GN=GAPDHS	NADPH.1	1	0.959709	0.945344	0.957037	0.931262	0.898475	0.944239	0.798612	0.541043	0.482231	1	44	1	0.0725356	0.981557	1.89378	Yes for NAD
O14556	Glyceraldehyde-3-phosphate dehydrogenase, testis-specific OS=Homo sapiens GN=GAPDHS	NADPH.2	1	0.876314	0.968071	0.894088	0.99857	0.92707	0.96906	0.911752	0.764846	0.621194	1	47	2	0.241674	0.883095	1.75244	Yes for NAD
O43175	D-3-phosphoglycerate dehydrogenase OS=Homo sapiens GN=PHGDH	NADP.1	1	0.998938	0.952975	1.01156	1.01555	1.01432	1.06312	0.966245	0.824147	0.775	15	39	10	NaN	0.912442	2.26123	Yes
O43175	D-3-phosphoglycerate dehydrogenase OS=Homo sapiens GN=PHGDH	NADP.2	1	1.00476	0.930902	0.951198	0.995082	0.986521	0.984323	0.941772	0.799475	0.777686	17	46	17	NaN	0.925632	2.62158	Yes
O43175	D-3-phosphoglycerate dehydrogenase OS=Homo sapiens GN=PHGDH	NAD.1	1	0.980493	1.01178	1.0182	1.05392	1.12708	1.28871	1.45391	1.59263	1.61247	19	68	22	0.0171952	0.998236	-0.816839	Yes
O43175	D-3-phosphoglycerate dehydrogenase OS=Homo sapiens GN=PHGDH	NAD.2	1	0.982528	1.00589	1.00519	1.05294	1.10366	1.30894	1.48904	1.59148	1.6321	21	68	26	0.0156676	0.998431	-0.945099	Yes
O43175	D-3-phosphoglycerate dehydrogenase OS=Homo sapiens GN=PHGDH	NADH.1	1	1.00692	1.00913	1.00593	1.0438	1.10405	1.32885	1.61232	1.68182	1.68241	19	65	24	0.0130935	0.998732	-1.3568	Yes
O43175	D-3-phosphoglycerate dehydrogenase OS=Homo sapiens GN=PHGDH	NADH.2	1	0.959366	0.991667	0.964225	1.02743	1.10456	1.31986	1.61767	1.71402	1.68728	19	62	22	0.0131254	0.995658	-1.25742	Yes
O43175	D-3-phosphoglycerate dehydrogenase OS=Homo sapiens GN=PHGDH	NADPH.1	1	1.00641	1.00958	0.988907	1.00148	1.03875	1.03577	1.08989	1.11975	1.17802	18	44	24	NaN	0.969021	-0.685489	Yes
O43175	D-3-phosphoglycerate dehydrogenase OS=Homo sapiens GN=PHGDH	NADPH.2	1	1.00754	1.00483	1.0224	1.00956	1.05519	1.04351	1.09841	1.13981	1.22376	19	41	25	NaN	0.958888	-0.734081	Yes
O43488	Aflatoxin B1 aldehyde reductase member 2 OS=Homo sapiens GN=AKR7A2	NADP.1	1	0.92569	0.994242	0.987556	1.0581	1.00253	1.31395	1.55696	1.90639	1.84333	5	10	5	0.0180647	0.980959	-1.14176	Yes
O43488	Aflatoxin B1 aldehyde reductase member 2 OS=Homo sapiens GN=AKR7A2	NADP.2	1	0.986765	0.96833	0.942325	1.07951	1.12047	1.34076	1.52152	1.95622	1.94545	6	13	4	0.0145995	0.981615	-0.803865	Yes
O43488	Aflatoxin B1 aldehyde reductase member 2 OS=Homo sapiens GN=AKR7A2	NAD.1	1	0.956879	0.982323	0.9974	1.05644	1.01753	0.953552	0.940299	1.1096	1.21771	5	9	3	NaN	0.843234	-6.04411	Yes
O43488	Aflatoxin B1 aldehyde reductase member 2 OS=Homo sapiens GN=AKR7A2	NAD.2	1	0.980473	0.99159	0.990493	1.03109	1.0392	0.954833	0.98773	1.08422	1.28584	6	11	5	NaN	0.937073	-4.35848	Yes
O43488	Aflatoxin B1 aldehyde reductase member 2 OS=Homo sapiens GN=AKR7A2	NADH.1	1	0.914936	0.940249	1.00085	1.03636	1.04377	1.02509	1.06245	1.0705	1.23972	5	12	5	NaN	0.726711	-0.386336	Yes
O43488	Aflatoxin B1 aldehyde reductase member 2 OS=Homo sapiens GN=AKR7A2	NADH.2	1	0.960357	1.0125	1.00937	1.03574	1.07718	1.02965	1.04549	1.1	1.21113	3	10	3	NaN	0.736666	-0.407657	Yes
O43488	Aflatoxin B1 aldehyde reductase member 2 OS=Homo sapiens GN=AKR7A2	NADPH.1	1	1.00328	0.9685	0.978158	1.08369	1.16307	1.45276	1.86582	2.13203	2.23333	8	23	11	0.00816591	0.998552	-0.921647	Yes
O43488	Aflatoxin B1 aldehyde reductase member 2 OS=Homo sapiens GN=AKR7A2	NADPH.2	1	1.03652	0.996996	1.01774	1.0557	1.18302	1.44975	1.91628	2.0477	2.20582	8	25	11	0.0079839	0.996485	-1.02694	Yes
O43865	Adenosylhomocysteinase 2 OS=Homo sapiens GN=AHCYL1	NAD.1	1	1.06982	1.05808	0.958406	1.02696	1.02805	1.07286	1.26427	1.43259	1.66486	4	7	2	0.0951343	0.976204	-0.941891	Yes
O43865	Adenosylhomocysteinase 2 OS=Homo sapiens GN=AHCYL1	NAD.2	1	1.06166	0.916737	1.03371	0.988235	1.07491	1.1364	1.30412	1.52856	1.91885	4	10	3	0.0661458	0.981164	-0.722203	Yes
O43865	Adenosylhomocysteinase 2 OS=Homo sapiens GN=AHCYL1	NADH.1	1	0.95549	1.07303	0.955085	1.09256	0.943022	1.24283	1.27233	1.28015	1.64479	1	7	1	0.0990076	0.855145	-0.573461	Yes
O43865	Adenosylhomocysteinase 2 OS=Homo sapiens GN=AHCYL1	NADH.2	1	1.00099	1.10333	1.0724	1.13134	0.989212	1.15004	1.21347	1.21215	1.85954	2	6	1	0.303992	0.922559	-2.29133	Yes
O43865	Adenosylhomocysteinase 2 OS=Homo sapiens GN=AHCYL1	NADPH.1	1	1.0128	0.986477	0.978158	1.00649	0.955492	0.97646	0.982243	0.968392	0.938704	6	28	16	1.65e+22	0.571977	0.0213301	Yes
O43865	Adenosylhomocysteinase 2 OS=Homo sapiens GN=AHCYL1	NADPH.2	1	1.06246	0.964622	1.03027	0.969775	1.00678	0.996151	1.05114	0.970566	1.01628	4	26	5	NaN	0.00546299	0.0802425	Yes
O60361	Putative nucleoside diphosphate kinase OS=Homo sapiens GN=NME2P1	NADP.1	1	1.09448	1.05278	1.10844	1.01473	1.07077	0.892027	0.926582	0.706037	0.715	1	71	1	0.195203	0.880569	0.845167	No
O60361	Putative nucleoside diphosphate kinase OS=Homo sapiens GN=NME2P1	NADP.2	1	0.861832	0.998081	1.01154	0.95	0.950295	0.934818	0.980591	0.778459	0.707438	1	79	1	0.257908	0.825524	6.06059	No
O60361	Putative nucleoside diphosphate kinase OS=Homo sapiens GN=NME2P1	NAD.1	1	1.00308	1.15657	1.03726	1.02022	1.0447	1.04554	0.985075	0.943744	0.829268	1	99	1	NaN	0.681228	1.22206	No
O60361	Putative nucleoside diphosphate kinase OS=Homo sapiens GN=NME2P1	NAD.2	1	0.983556	1.16484	1.10804	1.08824	0.996516	1.20325	0.983348	0.928364	0.77367	1	90	1	NaN	0.638873	1.35046	No
O60361	Putative nucleoside diphosphate kinase OS=Homo sapiens GN=NME2P1	NADH.1	1	0.942631	1.02158	0.990678	0.964463	0.95128	0.971326	0.936687	0.927644	0.650919	1	96	1	0.592175	0.938564	2.1525	No
O60361	Putative nucleoside diphosphate kinase OS=Homo sapiens GN=NME2P1	NADH.2	1	1.01288	1.1525	1.16354	1.17041	1.15519	1.16712	1.13648	0.986916	0.738516	1	96	1	NaN	0.794335	2.62115	No
O60361	Putative nucleoside diphosphate kinase OS=Homo sapiens GN=NME2P1	NADPH.1	1	0.968822	1.00406	0.928731	0.981345	0.818562	0.720825	0.678727	0.64459	0.668746	1	140	1	0.00712733	0.97389	1.41468	No
O60361	Putative nucleoside diphosphate kinase OS=Homo sapiens GN=NME2P1	NADPH.2	1	1.04445	1.06666	0.963479	0.997561	0.720042	0.720895	0.751798	0.639596	0.74771	1	173	1	0.00232957	0.938937	4.72188	No
O60701	UDP-glucose 6-dehydrogenase OS=Homo sapiens GN=UGDH	NADP.1	1	0.994692	0.933781	0.946667	0.9509	0.94187	0.994186	0.952743	0.936133	0.916667	12	24	15	1.12e+18	0.343914	0.0142136	Yes
O60701	UDP-glucose 6-dehydrogenase OS=Homo sapiens GN=UGDH	NADP.2	1	1.10005	1.05758	1.08607	1.08115	1.07498	1.04868	1.07257	1.08494	1.08017	14	23	13	NaN	0.727232	-3.20237	Yes
O60701	UDP-glucose 6-dehydrogenase OS=Homo sapiens GN=UGDH	NAD.1	1	1.00513	0.997475	0.988735	1.00927	1.04382	1.1184	1.23705	1.30941	1.34959	14	23	14	0.177931	0.998511	-0.938295	Yes
O60701	UDP-glucose 6-dehydrogenase OS=Homo sapiens GN=UGDH	NAD.2	1	1.01542	1.00168	1.01556	1.00336	1.03659	1.13098	1.23839	1.32139	1.34896	15	29	16	0.14945	0.997309	-1.03265	Yes
O60701	UDP-glucose 6-dehydrogenase OS=Homo sapiens GN=UGDH	NADH.1	1	1.00593	0.99917	1.02288	1.02149	1.06028	1.17563	1.39029	1.46289	1.4182	14	23	14	0.0308184	0.993116	-1.60535	Yes
O60701	UDP-glucose 6-dehydrogenase OS=Homo sapiens GN=UGDH	NADH.2	1	1.0337	1.0175	1.03578	1.03491	1.0639	1.15993	1.4112	1.47103	1.40548	15	26	15	0.0286711	0.987415	-2.25493	Yes
O60701	UDP-glucose 6-dehydrogenase OS=Homo sapiens GN=UGDH	NADPH.1	1	0.992065	1.02335	1.00579	1.03807	1.01313	1.02056	1.07809	1.13646	1.2113	14	21	17	NaN	0.965221	-0.983591	Yes
O60701	UDP-glucose 6-dehydrogenase OS=Homo sapiens GN=UGDH	NADPH.2	1	1.00835	0.982139	0.982875	0.97483	1.00057	1.00304	1.04151	1.14248	1.19887	15	18	16	NaN	0.983162	-1.38959	Yes
O95831	Apoptosis-inducing factor 1, mitochondrial OS=Homo sapiens GN=AIFM1	NADP.1	1	0.980892	1.00288	1.01156	0.984452	0.959562	0.98588	1.00591	0.970254	0.935833	11	22	9	NaN	0.592539	7.95479	Yes
O95831	Apoptosis-inducing factor 1, mitochondrial OS=Homo sapiens GN=AIFM1	NADP.2	1	1.00265	0.980806	0.989352	0.964754	0.964617	0.971122	0.942616	0.950963	0.933884	11	23	10	1.25e+33	0.888599	0.0515258	Yes
O95831	Apoptosis-inducing factor 1, mitochondrial OS=Homo sapiens GN=AIFM1	NAD.1	1	0.976386	0.963805	0.976603	0.965459	0.970202	0.967213	0.942932	0.924345	0.908762	13	26	16	6960000000000	0.800105	0.0291007	Yes
O95831	Apoptosis-inducing factor 1, mitochondrial OS=Homo sapiens GN=AIFM1	NAD.2	1	1.01028	1.02271	1.01815	1.00168	1.00087	1.03433	0.985977	0.950629	0.908927	11	22	13	NaN	0.901972	1.47996	Yes
O95831	Apoptosis-inducing factor 1, mitochondrial OS=Homo sapiens GN=AIFM1	NADH.1	1	0.949555	0.984232	0.979661	0.947934	0.95128	0.891577	0.809193	0.7282	0.687664	12	22	12	0.117989	0.984545	0.812952	Yes
O95831	Apoptosis-inducing factor 1, mitochondrial OS=Homo sapiens GN=AIFM1	NADH.2	1	0.994054	1.02583	0.989779	0.989194	0.973444	0.947889	0.810149	0.759813	0.765018	14	25	15	0.175745	0.986173	1.80249	Yes
O95831	Apoptosis-inducing factor 1, mitochondrial OS=Homo sapiens GN=AIFM1	NADPH.1	1	0.99613	1.00906	1.02129	0.993535	0.986648	0.955324	0.93748	0.842128	0.762447	11	15	12	0.875999	0.985535	0.670476	Yes
O95831	Apoptosis-inducing factor 1, mitochondrial OS=Homo sapiens GN=AIFM1	NADPH.2	1	1.00113	1.02695	0.997084	0.96908	1.0057	0.953756	0.95091	0.869097	0.822481	11	17	12	11.4136	0.938252	0.696237	Yes
P00367	Glutamate dehydrogenase 1, mitochondrial OS=Homo sapiens GN=GLUD1	NADP.1	1	0.94586	0.971209	1.00267	0.971358	0.990733	0.769103	0.548523	0.494313	0.485833	17	38	20	0.016222	0.992166	2.0172	Yes
P00367	Glutamate dehydrogenase 1, mitochondrial OS=Homo sapiens GN=GLUD1	NADP.2	1	0.95712	0.988484	1	0.986066	0.94861	0.79538	0.572152	0.522767	0.546281	18	37	21	0.0174212	0.995348	1.80957	Yes
P00367	Glutamate dehydrogenase 1, mitochondrial OS=Homo sapiens GN=GLUD1	NAD.1	1	0.9846	0.987374	1.0078	0.985678	0.94128	0.940801	0.888499	0.71193	0.560072	7	58	23	0.170243	0.988978	0.823166	Yes
P00367	Glutamate dehydrogenase 1, mitochondrial OS=Homo sapiens GN=GLUD1	NAD.2	1	0.953751	0.972246	0.982714	0.957983	0.939895	0.921409	0.836109	0.679574	0.543733	8	55	27	0.117144	0.992344	0.805085	Yes
P00367	Glutamate dehydrogenase 1, mitochondrial OS=Homo sapiens GN=GLUD1	NADH.1	1	0.990109	0.972614	0.966949	0.972727	0.943848	0.921147	0.557676	0.45269	0.75853	7	54	25	0.0203493	0.8571	7.42185	Yes
P00367	Glutamate dehydrogenase 1, mitochondrial OS=Homo sapiens GN=GLUD1	NADH.2	1	0.996036	0.986667	0.982964	0.998337	0.956017	0.920036	0.565179	0.44486	0.791519	20	54	28	0.0201912	0.82652	7.09583	Yes
P00367	Glutamate dehydrogenase 1, mitochondrial OS=Homo sapiens GN=GLUD1	NADPH.1	1	0.994118	1.01052	1.0047	0.990354	0.974229	0.798292	0.399493	0.329967	0.29986	9	61	29	0.0171211	0.999315	1.9649	Yes
P00367	Glutamate dehydrogenase 1, mitochondrial OS=Homo sapiens GN=GLUD1	NADPH.2	1	1.03323	1.04906	1.03858	0.996773	1.00415	0.832959	0.415308	0.342124	0.312242	9	54	32	0.0191126	0.997187	2.03056	Yes
P00374	Dihydrofolate reductase OS=Homo sapiens GN=DHFR	NADP.1	1	1.11783	0.869482	0.956444	1.22013	0.98989	1.40365	1.3173	1.72966	1.95417	2	2	1	0.0232828	0.88841	-0.624552	Yes
P00374	Dihydrofolate reductase OS=Homo sapiens GN=DHFR	NADP.2	1	1.22181	1.23321	1.06122	1.24344	1.30244	1.38201	1.64557	1.51576	1.81901	3	5	2	0.00346593	0.861248	-0.452592	Yes
P00374	Dihydrofolate reductase OS=Homo sapiens GN=DHFR	NAD.1	1	0.949692	0.990741	0.929809	0.982308	0.911481	0.948087	0.972783	1.0485	0.97561	3	3	2	NaN	0.317354	-3.42368	Yes
P00374	Dihydrofolate reductase OS=Homo sapiens GN=DHFR	NAD.2	1	0.966084	1.01766	1.08729	1.07647	1.06969	1.09124	0.951797	1.04066	1.17674	2	2	2	2170000000000	0.238845	-0.0293346	Yes
P00374	Dihydrofolate reductase OS=Homo sapiens GN=DHFR	NADH.1	1	0.858556	0.792531	1.01356	0.969421	0.961189	0.991039	0.842151	1.05009	0.990376	1	1	1	NaN	0.262725	-10.0239	Yes
P00374	Dihydrofolate reductase OS=Homo sapiens GN=DHFR	NADH.2	1	1.14767	1.01	1.07325	1.04572	1.11535	1.19497	0.99825	1.16355	1.33746	2	2	2	0.485486	0.632148	-3.62652	Yes
P00374	Dihydrofolate reductase OS=Homo sapiens GN=DHFR	NADPH.1	1	1.00453	1.0444	1.10916	1.04405	1.14702	1.45066	1.82862	2.52503	4.78571	7	10	7	0.0152321	0.994083	-0.720754	Yes
P00374	Dihydrofolate reductase OS=Homo sapiens GN=DHFR	NADPH.2	1	0.98734	0.981168	1.02409	1.01322	1.05921	1.25688	1.61294	2.08535	3.80287	9	12	10	0.0316765	0.993798	-0.743909	Yes
P04181	Ornithine aminotransferase, mitochondrial OS=Homo sapiens GN=OAT	NADP.1	1	1.01274	1.00192	0.992889	1.03846	1.02612	1.02159	1.12321	1.32633	1.64083	10	29	9	0.214718	0.995853	-1.04321	No
P04181	Ornithine aminotransferase, mitochondrial OS=Homo sapiens GN=OAT	NADP.2	1	0.996294	0.951056	1	0.984426	0.994945	0.984323	1.12068	1.33888	1.67025	13	38	15	0.205842	0.993608	-1.04795	No
P04181	Ornithine aminotransferase, mitochondrial OS=Homo sapiens GN=OAT	NAD.1	1	1.01129	1.03114	1.01993	0.988206	1.02103	1.08652	1.21598	1.43065	1.94761	13	44	14	0.125004	0.993054	-0.933669	No
P04181	Ornithine aminotransferase, mitochondrial OS=Homo sapiens GN=OAT	NAD.2	1	1.02261	1.02271	0.983578	0.99916	1.03223	1.08401	1.20771	1.35334	1.78449	12	46	13	0.147444	0.986554	-0.879361	No
P04181	Ornithine aminotransferase, mitochondrial OS=Homo sapiens GN=OAT	NADH.1	1	0.999011	1.0249	1.04153	1.0314	1.0512	1.01882	0.786644	0.725417	0.735783	11	29	11	0.0704982	0.98548	3.66452	No
P04181	Ornithine aminotransferase, mitochondrial OS=Homo sapiens GN=OAT	NADH.2	1	0.99108	0.995	1.02896	1.00249	1.02739	0.997305	0.790901	0.72243	0.751767	11	28	12	0.0743122	0.986668	3.46668	No
P04181	Ornithine aminotransferase, mitochondrial OS=Homo sapiens GN=OAT	NADPH.1	1	0.999179	0.993306	0.981151	0.983737	1.07756	1.0439	0.986484	0.878132	0.820199	19	45	24	NaN	0.844421	2.18709	No
P04181	Ornithine aminotransferase, mitochondrial OS=Homo sapiens GN=OAT	NADPH.2	1	0.988339	1.01574	0.982907	0.994605	1.13867	1.1165	1.04565	0.910401	0.842732	18	50	19	NaN	0.624461	7.47423	No
P04406	Glyceraldehyde-3-phosphate dehydrogenase OS=Homo sapiens GN=GAPDH	NADP.1	1	1.09873	1.1094	1.05689	1.14812	1.08172	1.0897	1.15781	1.15923	1.105	1	424	1	NA	0.0260371	0.0251388	Yes
P04406	Glyceraldehyde-3-phosphate dehydrogenase OS=Homo sapiens GN=GAPDH	NADP.2	1	0.962414	1.02879	0.985803	1.16721	1.13395	1.06023	1.04219	0.985114	0.833058	1	526	1	NaN	0.542403	4.02902	Yes
P04406	Glyceraldehyde-3-phosphate dehydrogenase OS=Homo sapiens GN=GAPDH	NAD.1	1	0.968172	1.11111	1.08059	0.997473	1	1.08925	1.09219	0.603298	0.556459	1	491	1	0.186155	0.939715	6.66509	Yes
P04406	Glyceraldehyde-3-phosphate dehydrogenase OS=Homo sapiens GN=GAPDH	NAD.2	1	0.928058	0.973087	0.963699	1.13613	1.05488	0.953026	1.05346	0.727009	0.540126	1	488	1	0.236374	0.878678	6.53097	Yes
P04406	Glyceraldehyde-3-phosphate dehydrogenase OS=Homo sapiens GN=GAPDH	NADH.1	1	1.04253	1.12614	1.1161	1.20083	1.12964	1.14516	1.14657	0.815399	1.01925	1	548	1	NaN	0.5299	4.0086	Yes
P04406	Glyceraldehyde-3-phosphate dehydrogenase OS=Homo sapiens GN=GAPDH	NADH.2	1	1.15659	1.3075	1.18995	1.19285	1.22241	1.20665	1.35871	1.02336	0.987633	1	538	1	9.53e-24	0.010479	0.0183762	Yes
P04406	Glyceraldehyde-3-phosphate dehydrogenase OS=Homo sapiens GN=GAPDH	NADPH.1	1	0.95755	1.06152	1.02389	1.01068	1.21745	1.02183	1.03748	0.916105	0.748081	1	523	2	0.56845	0.668142	3.29227	Yes
P04406	Glyceraldehyde-3-phosphate dehydrogenase OS=Homo sapiens GN=GAPDH	NADPH.2	1	0.98116	1.01871	1.09518	1.05237	1.20647	1.05757	1.09567	1.01783	0.906838	1	537	2	NaN	7.41e-05	0.16487	Yes
P05091	Aldehyde dehydrogenase, mitochondrial OS=Homo sapiens GN=ALDH2	NADP.1	1	1.01911	1.00384	1.01689	1.03928	1.04297	1.00997	1.0135	1.04462	1.175	17	48	21	NaN	0.928474	-3.77198	Yes
P05091	Aldehyde dehydrogenase, mitochondrial OS=Homo sapiens GN=ALDH2	NADP.2	1	1.01218	0.979846	1.01508	1.02951	1.02443	1.01815	1.03797	1.08319	1.18182	18	48	22	NaN	0.934364	-1.44519	Yes
P05091	Aldehyde dehydrogenase, mitochondrial OS=Homo sapiens GN=ALDH2	NAD.1	1	0.99692	1.00168	0.973137	0.988206	0.998247	1.03643	1.15803	1.37342	1.61247	17	60	20	0.164039	0.998172	-0.965853	Yes
P05091	Aldehyde dehydrogenase, mitochondrial OS=Homo sapiens GN=ALDH2	NAD.2	1	0.989723	1.01177	0.986171	0.998319	0.999129	1.03252	1.15688	1.35915	1.56898	17	64	21	0.173178	0.998153	-0.996225	Yes
P05091	Aldehyde dehydrogenase, mitochondrial OS=Homo sapiens GN=ALDH2	NADH.1	1	0.970326	1.00083	1	0.995868	1.01321	1.0681	1.24458	1.48145	1.65354	17	56	24	0.0892737	0.998558	-0.993371	Yes
P05091	Aldehyde dehydrogenase, mitochondrial OS=Homo sapiens GN=ALDH2	NADH.2	1	0.976214	1.00667	1.01789	0.995844	1.01079	1.0593	1.21347	1.49065	1.63958	17	58	23	0.0961564	0.99803	-1.19855	Yes
P05091	Aldehyde dehydrogenase, mitochondrial OS=Homo sapiens GN=ALDH2	NADPH.1	1	0.997351	1.00591	0.999735	1.03042	1.03984	1.00452	1.01094	1.0023	0.985294	13	34	14	NaN	0.000121	0.181108	Yes
P05091	Aldehyde dehydrogenase, mitochondrial OS=Homo sapiens GN=ALDH2	NADPH.2	1	0.986757	1.03305	1.00474	1.00081	1.05372	1.00467	1.02678	0.994405	0.975184	14	34	15	NaN	0.0132593	0.0338586	Yes
P07205	Phosphoglycerate kinase 2 OS=Homo sapiens GN=PGK2	NAD.1	1	1.05749	0.984848	1.00953	0.997473	0.992112	1.01184	1.06497	1.0291	0.836495	4	49	2	1.23126	0.807583	2.34577	No
P07205	Phosphoglycerate kinase 2 OS=Homo sapiens GN=PGK2	NAD.2	1	0.775951	0.645921	0.665514	0.663866	0.695993	0.649503	0.658195	0.694095	0.64202	6	56	4	1.55e-05	0.972372	5.96834	No
P07205	Phosphoglycerate kinase 2 OS=Homo sapiens GN=PGK2	NADH.1	1	0.774481	0.521992	0.595763	0.599174	0.633361	0.649642	0.574154	0.6141	0.475066	4	59	3	1.54e-05	0.879301	5.9288	No
P07205	Phosphoglycerate kinase 2 OS=Homo sapiens GN=PGK2	NADH.2	1	0.836472	0.763333	0.755537	0.788861	0.746888	0.751123	0.731409	0.821495	0.698763	5	52	3	4.53e-05	0.854446	1.92863	No
P08237	ATP-dependent 6-phosphofructokinase, muscle type OS=Homo sapiens GN=PFKM	NADP.1	1	0.968153	0.928983	0.982222	1.00245	1.01348	1.03239	1.02785	1.07612	1.25	13	25	13	NaN	0.872619	-1.57776	No
P08237	ATP-dependent 6-phosphofructokinase, muscle type OS=Homo sapiens GN=PFKM	NADP.2	1	0.920064	0.914587	0.912156	0.994262	0.946925	1.03383	1.02616	1.05342	1.29091	15	34	12	1.11058	0.873954	-0.794725	No
P08237	ATP-dependent 6-phosphofructokinase, muscle type OS=Homo sapiens GN=PFKM	NAD.1	1	0.965092	1.00505	0.993934	1.00253	0.957055	0.949909	0.916594	0.896217	0.877145	16	31	16	NaN	0.91948	0.741935	No
P08237	ATP-dependent 6-phosphofructokinase, muscle type OS=Homo sapiens GN=PFKM	NAD.2	1	0.955807	0.998318	0.974071	0.967227	0.944251	0.909666	0.912358	0.876089	0.844004	17	31	18	NaN	0.926246	0.378247	No
P08237	ATP-dependent 6-phosphofructokinase, muscle type OS=Homo sapiens GN=PFKM	NADH.1	1	1.02275	1.03568	1.05254	1.07521	1.04129	1.02599	1.0425	1.04824	1.06124	17	37	16	NaN	0.317121	-0.0402576	No
P08237	ATP-dependent 6-phosphofructokinase, muscle type OS=Homo sapiens GN=PFKM	NADH.2	1	0.971259	0.995833	1.01959	1.05902	1.01162	1.03145	1.02712	1.01963	1.02739	18	34	18	NaN	0.552399	-0.836628	No
P08237	ATP-dependent 6-phosphofructokinase, muscle type OS=Homo sapiens GN=PFKM	NADPH.1	1	1.03082	0.989979	0.99462	1.01049	1.01137	1.0318	1.10725	1.33653	1.50351	15	26	21	0.20519	0.99599	-1.33822	No
P08237	ATP-dependent 6-phosphofructokinase, muscle type OS=Homo sapiens GN=PFKM	NADPH.2	1	0.97169	0.968312	0.977772	0.99794	0.970781	1.04617	1.10048	1.34041	1.42035	16	25	18	0.200749	0.987686	-1.43097	No
P09417	Dihydropteridine reductase OS=Homo sapiens GN=QDPR	NADP.1	1	0.954352	0.932821	0.980444	1.01882	0.985678	1.00415	0.860759	0.59755	0.504167	8	17	7	0.103101	0.979809	1.88076	Yes
P09417	Dihydropteridine reductase OS=Homo sapiens GN=QDPR	NADP.2	1	0.970884	1.02111	0.959184	0.955738	0.961247	1.00578	0.886076	0.640105	0.582645	9	24	5	0.114807	0.979517	2.2034	Yes
P09417	Dihydropteridine reductase OS=Homo sapiens GN=QDPR	NAD.1	1	1.00513	1.0101	1.02686	1.04381	1.09641	1.20674	1.25549	1.22114	1.1888	9	32	9	NaN	0.966146	-1.7208	Yes
P09417	Dihydropteridine reductase OS=Homo sapiens GN=QDPR	NAD.2	1	1.00617	1.02187	1.0484	1.08655	1.10105	1.1626	1.17704	1.21975	1.19748	9	32	9	NaN	0.983725	-0.501506	Yes
P09417	Dihydropteridine reductase OS=Homo sapiens GN=QDPR	NADH.1	1	1.01187	1	0.992373	1.02397	1.08258	1.18817	1.19081	1.2115	1.21172	9	30	12	NaN	0.993179	-1.66099	Yes
P09417	Dihydropteridine reductase OS=Homo sapiens GN=QDPR	NADH.2	1	0.973241	0.9675	0.959114	1.01829	1.02822	1.15184	1.16185	1.15888	1.16873	8	24	9	NaN	0.967749	-2.20296	Yes
P09417	Dihydropteridine reductase OS=Homo sapiens GN=QDPR	NADPH.1	1	0.984852	0.965892	0.995717	0.968996	1.00709	1.02407	1.09129	1.07832	1.132	9	27	13	NaN	0.916638	-0.953617	Yes
P09417	Dihydropteridine reductase OS=Homo sapiens GN=QDPR	NADPH.2	1	0.99836	0.973082	0.969073	0.99688	0.982511	1.02276	1.07621	1.085	1.10406	9	23	12	NaN	0.948805	-1.62534	Yes
P09622	Dihydrolipoyl dehydrogenase, mitochondrial OS=Homo sapiens GN=DLD	NADP.1	1	0.987261	1.00768	1.00533	0.98527	0.975569	0.992525	1.00422	0.992126	0.989167	19	86	24	NaN	0.0531167	0.0281822	Yes
P09622	Dihydrolipoyl dehydrogenase, mitochondrial OS=Homo sapiens GN=DLD	NADP.2	1	0.981472	1.00384	1.01331	0.989344	0.972199	1.00908	0.996624	0.985989	0.96281	20	95	25	NaN	0.200644	0.464174	Yes
P09622	Dihydrolipoyl dehydrogenase, mitochondrial OS=Homo sapiens GN=DLD	NAD.1	1	0.9846	0.984007	0.979203	0.981466	0.978089	1.0337	1.00615	0.981571	0.961156	20	109	28	NaN	0.00843934	0.0169007	Yes
P09622	Dihydrolipoyl dehydrogenase, mitochondrial OS=Homo sapiens GN=DLD	NAD.2	1	0.961973	0.97561	0.980985	0.963866	0.96777	1.00723	0.992112	0.963214	0.954914	20	109	29	NaN	0.0564652	0.0430845	Yes
P09622	Dihydrolipoyl dehydrogenase, mitochondrial OS=Homo sapiens GN=DLD	NADH.1	1	0.987141	0.971784	0.982203	0.968595	0.956235	0.969534	0.915004	0.75603	0.656168	20	101	27	0.225328	0.990563	1.47741	Yes
P09622	Dihydrolipoyl dehydrogenase, mitochondrial OS=Homo sapiens GN=DLD	NADH.2	1	0.974232	0.9825	0.978705	0.948462	0.946888	0.97035	0.908136	0.728972	0.612191	19	100	27	0.18945	0.985884	1.54989	Yes
P09622	Dihydrolipoyl dehydrogenase, mitochondrial OS=Homo sapiens GN=DLD	NADPH.1	1	1.02391	1.01868	1.02944	1.02429	1.08095	1.04639	1.07749	1.01707	1.04078	19	86	27	NaN	0.408525	-0.702117	Yes
P09622	Dihydrolipoyl dehydrogenase, mitochondrial OS=Homo sapiens GN=DLD	NADPH.2	1	0.993771	1.02224	1.01568	0.995405	1.09249	1.02901	1.07554	1.00006	1.02512	18	86	28	NaN	0.132954	-0.0234485	Yes
P11413	Glucose-6-phosphate 1-dehydrogenase OS=Homo sapiens GN=G6PD	NADP.1	1	1.02335	0.992322	1.06133	1.13666	1.29486	1.55814	1.96793	2.1601	2.36917	17	47	18	0.00403189	0.997889	-0.690036	Yes
P11413	Glucose-6-phosphate 1-dehydrogenase OS=Homo sapiens GN=G6PD	NADP.2	1	1.05135	1.02111	1.09938	1.1541	1.29992	1.61964	1.91392	2.14536	2.3124	17	48	18	0.00333513	0.998476	-0.663849	Yes
P11413	Glucose-6-phosphate 1-dehydrogenase OS=Homo sapiens GN=G6PD	NAD.1	1	0.970226	1.02778	1	1.01179	0.972831	0.954463	0.965759	0.980601	0.999097	17	38	20	NaN	0.372172	2.76589	Yes
P11413	Glucose-6-phosphate 1-dehydrogenase OS=Homo sapiens GN=G6PD	NAD.2	1	1.00925	1.02607	1.03889	1.02605	0.983449	0.977416	1.00438	0.977735	1.03066	18	38	21	NaN	0.320341	3.00249	Yes
P11413	Glucose-6-phosphate 1-dehydrogenase OS=Homo sapiens GN=G6PD	NADH.1	1	1.00198	1.03071	1.03983	1.04711	1.02808	1.04839	1.01648	1.00186	1.03412	19	38	20	NA	0.00413479	0.00382418	Yes
P11413	Glucose-6-phosphate 1-dehydrogenase OS=Homo sapiens GN=G6PD	NADH.2	1	1.00892	1.02583	1.03407	1.04156	1.0166	1.04313	1.03237	1.01028	1.03357	18	39	21	NaN	0.47684	-0.54182	Yes
P11413	Glucose-6-phosphate 1-dehydrogenase OS=Homo sapiens GN=G6PD	NADPH.1	1	0.996394	1.00884	1.02318	1.11365	1.24531	1.40161	1.50501	1.64711	1.70159	27	62	38	0.00732377	0.997105	-0.593482	Yes
P11413	Glucose-6-phosphate 1-dehydrogenase OS=Homo sapiens GN=G6PD	NADPH.2	1	1.06726	1.02117	1.05373	1.1297	1.23004	1.39128	1.47484	1.59386	1.67615	31	66	41	0.00825601	0.992475	-0.555692	Yes
P14550	Alcohol dehydrogenase [NADP(+)] OS=Homo sapiens GN=AKR1A1	NADP.1	1	0.981953	0.993282	0.953778	1.0401	1.13227	1.46262	2.12996	2.56693	3.02333	12	22	14	0.00816247	0.996853	-0.838787	Yes
P14550	Alcohol dehydrogenase [NADP(+)] OS=Homo sapiens GN=AKR1A1	NADP.2	1	1.01112	0.997121	0.932564	1.0418	1.10952	1.30446	1.86076	2.25744	2.6562	10	20	9	0.0129405	0.995783	-0.84858	Yes
P14550	Alcohol dehydrogenase [NADP(+)] OS=Homo sapiens GN=AKR1A1	NAD.1	1	0.98768	0.982323	0.980069	1.00337	0.982472	0.928051	0.959614	0.99903	0.963866	9	9	9	2.52e+43	0.183944	0.0153819	Yes
P14550	Alcohol dehydrogenase [NADP(+)] OS=Homo sapiens GN=AKR1A1	NAD.2	1	0.998972	1.02439	0.991357	0.995798	1.03223	0.952123	0.97546	0.958374	0.947701	7	9	7	NaN	0.752642	9.66827	Yes
P14550	Alcohol dehydrogenase [NADP(+)] OS=Homo sapiens GN=AKR1A1	NADH.1	1	0.983185	1.00747	1.03983	1.06777	1.04377	1.03495	1.05291	1.04824	1.12773	6	9	6	283000000000000	0.665804	-0.0411278	Yes
P14550	Alcohol dehydrogenase [NADP(+)] OS=Homo sapiens GN=AKR1A1	NADH.2	1	0.961348	0.933333	0.984668	0.947631	0.955187	1.0027	0.990376	1.03084	1.04417	5	5	5	NaN	0.664955	-0.979809	Yes
P14550	Alcohol dehydrogenase [NADP(+)] OS=Homo sapiens GN=AKR1A1	NADPH.1	1	1.03812	0.962623	0.990579	1.10866	1.22181	1.71076	2.63849	3.28374	3.40317	14	28	16	0.00582547	0.998865	-1.13488	Yes
P14550	Alcohol dehydrogenase [NADP(+)] OS=Homo sapiens GN=AKR1A1	NADPH.2	1	0.985794	0.945901	0.945114	1.0206	1.17123	1.50707	2.2474	2.71927	2.97199	16	30	17	0.00791414	0.998837	-1.00653	Yes
P16435	NADPH--cytochrome P450 reductase OS=Homo sapiens GN=POR	NADPH.1	1	0.997905	1.01543	1.01322	1.01707	1.05335	1.20147	1.50266	1.90805	2.02264	8	9	8	0.0277524	0.998758	-1.11975	Yes
P16435	NADPH--cytochrome P450 reductase OS=Homo sapiens GN=POR	NADPH.2	1	0.991295	0.954471	0.9876	1.00426	0.991799	1.07475	1.10267	1.30217	1.35332	7	8	6	0.322592	0.97269	-1.03814	Yes
P18031	Tyrosine-protein phosphatase non-receptor type 1 OS=Homo sapiens GN=PTPN1	NADP.1	1	0.887473	1.04511	1.104	1	0.89385	1.07973	0.945992	1.0035	1.11417	1	1	1	7.28e+38	0.0700426	-0.0313756	No
P18031	Tyrosine-protein phosphatase non-receptor type 1 OS=Homo sapiens GN=PTPN1	NADP.2	1	0.95712	0.965451	1.01952	1.10328	0.933446	1.03795	0.945148	1.02977	1.03636	3	3	3	6.7e+50	0.0462874	-0.0192235	No
P18031	Tyrosine-protein phosphatase non-receptor type 1 OS=Homo sapiens GN=PTPN1	NAD.1	1	0.998973	0.944444	1.0312	0.919966	1.04733	0.976321	1.00176	1.07856	1.01626	5	5	3	NaN	0.206717	-0.871132	No
P18031	Tyrosine-protein phosphatase non-receptor type 1 OS=Homo sapiens GN=PTPN1	NAD.2	1	1.05961	0.961312	0.979257	1.0084	1.0331	0.999097	0.983348	1.0213	0.96303	5	5	3	NaN	0.0571931	0.0200669	No
P18031	Tyrosine-protein phosphatase non-receptor type 1 OS=Homo sapiens GN=PTPN1	NADH.1	1	1.05935	1.00913	1.02119	1.05041	1.04294	1.13978	1.93582	2.88126	2.91864	8	12	7	0.028703	0.99909	-2.2213	No
P18031	Tyrosine-protein phosphatase non-receptor type 1 OS=Homo sapiens GN=PTPN1	NADH.2	1	1.03271	0.986667	0.925043	0.9468	1.00249	1.06918	1.80927	2.62991	2.83392	7	12	7	0.0294569	0.998119	-1.75322	No
P18031	Tyrosine-protein phosphatase non-receptor type 1 OS=Homo sapiens GN=PTPN1	NADPH.1	1	1.06531	1.03929	1.01891	0.991235	0.978501	1.06227	1.16362	2.29974	2.35088	16	19	16	0.0768721	0.997353	-3.82647	No
P18031	Tyrosine-protein phosphatase non-receptor type 1 OS=Homo sapiens GN=PTPN1	NADPH.2	1	1.00501	0.9848	1.00302	0.939804	0.943145	1.02338	1.1161	2.4774	2.52619	13	14	12	0.0798217	0.998292	-4.13855	No
P22570	NADPH:adrenodoxin oxidoreductase, mitochondrial OS=Homo sapiens GN=FDXR	NADPH.1	1	1.04856	0.973466	1.04861	0.981914	0.975328	1.14613	1.33796	1.6887	2.96953	11	14	10	0.076842	0.993061	-0.874473	Yes
P22570	NADPH:adrenodoxin oxidoreductase, mitochondrial OS=Homo sapiens GN=FDXR	NADPH.2	1	0.984507	1.01212	1.04136	0.959519	0.927549	1.08039	1.31926	1.60159	2.77023	12	16	10	0.0937576	0.990206	-0.885634	Yes
P24666	Low molecular weight phosphotyrosine protein phosphatase OS=Homo sapiens GN=ACP1	NADP.1	1	1.05202	1.01152	1.03289	1.01227	1.04044	1.06312	1.02785	1.035	1.15417	5	15	5	NaN	0.673161	-2.63394	No
P24666	Low molecular weight phosphotyrosine protein phosphatase OS=Homo sapiens GN=ACP1	NADP.2	1	0.978295	0.97025	0.893523	0.931148	0.921651	1.00743	0.95865	0.942207	1.11901	4	13	4	NaN	0.681592	-8.05144	No
P24666	Low molecular weight phosphotyrosine protein phosphatase OS=Homo sapiens GN=ACP1	NAD.1	1	0.995893	1.02525	0.978336	1.00505	0.984224	0.979053	0.993854	0.982541	1.02078	4	13	5	NaN	0.0400968	0.370892	No
P24666	Low molecular weight phosphotyrosine protein phosphatase OS=Homo sapiens GN=ACP1	NAD.2	1	1.01131	0.99159	0.972342	1.00588	0.958188	0.963866	0.907975	0.978703	0.976555	4	15	5	NaN	0.47506	5.88225	No
P24666	Low molecular weight phosphotyrosine protein phosphatase OS=Homo sapiens GN=ACP1	NADH.1	1	1.01978	1.00664	0.984746	0.992562	0.973576	0.975806	0.882914	0.595547	0.537183	4	15	5	0.103741	0.994918	2.10037	No
P24666	Low molecular weight phosphotyrosine protein phosphatase OS=Homo sapiens GN=ACP1	NADH.2	1	1.01487	1.02333	0.965077	0.983375	0.991701	0.937107	0.867017	0.543925	0.495583	4	12	5	0.0908022	0.986859	2.12526	No
P24666	Low molecular weight phosphotyrosine protein phosphatase OS=Homo sapiens GN=ACP1	NADPH.1	1	1.03757	1.00351	1.04333	1.03603	1.17844	1.12863	1.12396	0.589587	0.590308	6	17	7	0.165889	0.923444	8.20845	No
P24666	Low molecular weight phosphotyrosine protein phosphatase OS=Homo sapiens GN=ACP1	NADPH.2	1	0.966125	0.990248	1.00654	1.0285	1.1729	1.15046	1.09271	0.705279	0.669401	7	17	8	0.203287	0.832734	5.62372	No
P29375	Lysine-specific demethylase 5A OS=Homo sapiens GN=KDM5A	NAD.1	1	0.635524	0.321549	0.322357	0.362258	0.363716	0.409836	0.243196	0.343356	0.306233	2	3	1	1.28e-05	0.963183	4.72807	No
P29375	Lysine-specific demethylase 5A OS=Homo sapiens GN=KDM5A	NAD.2	1	0.674203	0.34651	0.363872	0.358824	0.382404	0.443541	0.273444	0.442401	0.348963	2	3	1	1.38e-05	0.949723	6.04751	No
P29375	Lysine-specific demethylase 5A OS=Homo sapiens GN=KDM5A	NADH.1	1	0.697329	0.361826	0.347458	0.357851	0.366639	0.433692	0.242845	0.390538	0.328959	2	3	1	1.31e-05	0.95449	3.02721	No
P29375	Lysine-specific demethylase 5A OS=Homo sapiens GN=KDM5A	NADH.2	1	0.726462	0.405	0.325383	0.427265	0.387552	0.458221	0.28084	0.435514	0.377208	2	3	1	1.38e-05	0.942946	2.70753	No
P29375	Lysine-specific demethylase 5A OS=Homo sapiens GN=KDM5A	NADPH.2	1	0.893651	0.892116	0.921381	0.947646	0.855859	0.786576	0.850801	0.846536	0.860503	3	4	3	NaN	0.646989	4.73421	No
P30038	Delta-1-pyrroline-5-carboxylate dehydrogenase, mitochondrial OS=Homo sapiens GN=ALDH4A1	NADP.1	1	1.00955	0.979846	0.961778	0.971358	1.05813	1.00498	1.13165	1.23272	1.545	10	14	10	0.302592	0.972157	-0.880169	Yes
P30038	Delta-1-pyrroline-5-carboxylate dehydrogenase, mitochondrial OS=Homo sapiens GN=ALDH4A1	NADP.2	1	0.98253	0.985605	1.00532	1.03279	1.01601	1.0297	1.08354	1.27758	1.52397	12	17	12	0.274571	0.993499	-1.18546	Yes
P30038	Delta-1-pyrroline-5-carboxylate dehydrogenase, mitochondrial OS=Homo sapiens GN=ALDH4A1	NAD.1	1	0.980493	0.963805	0.967938	0.98989	1.03155	1.19126	1.35645	1.61203	1.89431	12	20	12	0.044617	0.996473	-0.660409	Yes
P30038	Delta-1-pyrroline-5-carboxylate dehydrogenase, mitochondrial OS=Homo sapiens GN=ALDH4A1	NAD.2	1	0.982528	0.957107	0.991357	0.979832	1.01481	1.16712	1.40053	1.63601	2.00812	12	20	12	0.0441111	0.994608	-0.66577	Yes
P30038	Delta-1-pyrroline-5-carboxylate dehydrogenase, mitochondrial OS=Homo sapiens GN=ALDH4A1	NADH.1	1	0.946588	0.948548	0.969492	0.987603	1.01899	1.1353	1.24978	1.34787	1.29746	10	15	10	0.147702	0.981153	-1.19156	Yes
P30038	Delta-1-pyrroline-5-carboxylate dehydrogenase, mitochondrial OS=Homo sapiens GN=ALDH4A1	NADH.2	1	0.995045	0.9975	0.943782	1.01164	1.05228	1.15813	1.21522	1.32897	1.34099	12	16	12	0.179685	0.978009	-0.823494	Yes
P30038	Delta-1-pyrroline-5-carboxylate dehydrogenase, mitochondrial OS=Homo sapiens GN=ALDH4A1	NADPH.1	1	0.989448	0.974448	0.996188	0.961739	0.922856	0.985903	0.973514	1.00202	0.988018	14	15	13	NA	0.04254	0.015475	Yes
P30038	Delta-1-pyrroline-5-carboxylate dehydrogenase, mitochondrial OS=Homo sapiens GN=ALDH4A1	NADPH.2	1	0.996965	0.953789	0.978845	0.949118	0.948983	0.947036	0.952385	0.977396	1.00189	12	13	12	NA	0.232323	0.0352382	Yes
P30043	Flavin reductase (NADPH) OS=Homo sapiens GN=BLVRB	NADP.1	1	0.972399	1.00096	1.01956	1.00573	1.06066	1.27076	2.04051	3.22922	4.06833	8	49	11	0.0159676	0.9998	-1.07575	Yes
P30043	Flavin reductase (NADPH) OS=Homo sapiens GN=BLVRB	NADP.2	1	1.02065	1.01344	0.989352	1.00574	1.15838	1.28548	1.91983	3.07443	3.86033	8	52	12	0.0161981	0.999154	-1.04921	Yes
P30043	Flavin reductase (NADPH) OS=Homo sapiens GN=BLVRB	NAD.1	1	1.01437	1.02104	0.981802	0.980623	0.985101	0.970856	0.994732	0.992241	1.00361	7	20	8	NaN	0.579613	6.75702	Yes
P30043	Flavin reductase (NADPH) OS=Homo sapiens GN=BLVRB	NAD.2	1	1.00411	0.990749	1.01383	1.02605	1.03049	1.00632	1.01928	1.01452	1.01984	8	23	9	NaN	0.555084	-1.13163	Yes
P30043	Flavin reductase (NADPH) OS=Homo sapiens GN=BLVRB	NADH.1	1	0.988131	0.981743	0.992373	1.03554	1.01652	1.01344	1.0399	1.00557	1.05512	7	18	8	NaN	0.527667	-0.300701	Yes
P30043	Flavin reductase (NADPH) OS=Homo sapiens GN=BLVRB	NADH.2	1	1.04361	0.9975	1.04089	1.01912	1.03983	1.00359	1.06999	1.02523	1.05742	7	16	6	NaN	0.237231	-0.0670571	Yes
P30043	Flavin reductase (NADPH) OS=Homo sapiens GN=BLVRB	NADPH.1	1	1.05147	0.985381	1.0646	1.10239	1.24422	1.81179	3.14146	4.60633	4.98605	11	49	14	0.00560176	0.999191	-1.15292	Yes
P30043	Flavin reductase (NADPH) OS=Homo sapiens GN=BLVRB	NADPH.2	1	1.02387	0.97288	1.00438	1.07052	1.14999	1.57979	2.52445	3.88072	3.97378	11	49	17	0.0098301	0.99554	-1.29947	Yes
P30837	Aldehyde dehydrogenase X, mitochondrial OS=Homo sapiens GN=ALDH1B1	NADP.1	1	1.06263	1.12572	1.06133	1.12111	1.1845	1.07641	1.00844	1.12161	1.29667	8	12	6	64575.9	0.298183	-0.0294216	Yes
P30837	Aldehyde dehydrogenase X, mitochondrial OS=Homo sapiens GN=ALDH1B1	NADP.2	1	0.985707	0.923225	0.970719	0.993443	1.02864	1.00495	1.02532	1.00963	1.12975	9	18	9	NaN	0.570658	-0.48962	Yes
P30837	Aldehyde dehydrogenase X, mitochondrial OS=Homo sapiens GN=ALDH1B1	NAD.1	1	1.01335	1.01178	1.03813	1.02106	1.05784	1.08106	1.31782	1.64597	2.34237	12	26	11	0.0711199	0.997335	-0.831456	Yes
P30837	Aldehyde dehydrogenase X, mitochondrial OS=Homo sapiens GN=ALDH1B1	NAD.2	1	1.0185	1.00925	0.998271	1.0042	1.02875	1.04878	1.30324	1.63117	2.30388	13	26	13	0.077166	0.997159	-0.802929	Yes
P30837	Aldehyde dehydrogenase X, mitochondrial OS=Homo sapiens GN=ALDH1B1	NADH.1	1	0.98912	0.993361	1.00254	1.0281	1.04872	1.09498	1.24978	1.69481	2.33771	11	25	10	0.0746873	0.999231	-0.900977	Yes
P30837	Aldehyde dehydrogenase X, mitochondrial OS=Homo sapiens GN=ALDH1B1	NADH.2	1	0.979187	1.00333	1.00426	1.0399	1.05643	1.12938	1.22572	1.59533	2.12279	11	24	11	0.0831264	0.996063	-0.892429	Yes
P30837	Aldehyde dehydrogenase X, mitochondrial OS=Homo sapiens GN=ALDH1B1	NADPH.1	1	1.01491	1.01067	1.05446	1.00733	1.04342	1.02433	1.01976	0.978365	1.00752	16	29	17	NaN	0.201998	1.81022	Yes
P30837	Aldehyde dehydrogenase X, mitochondrial OS=Homo sapiens GN=ALDH1B1	NADPH.2	1	0.997712	0.985399	0.996515	1.02598	0.980052	0.997339	1.00127	0.962294	0.968066	15	31	18	3.02e+84	0.249767	0.0186594	Yes
P32322	Pyrroline-5-carboxylate reductase 1, mitochondrial OS=Homo sapiens GN=PYCR1	NADP.1	1	0.920382	0.953935	0.965333	0.917349	0.958719	1.01163	1.09873	1.16448	1.15917	7	22	8	NaN	0.936542	-1.44459	Yes
P32322	Pyrroline-5-carboxylate reductase 1, mitochondrial OS=Homo sapiens GN=PYCR1	NADP.2	1	0.95712	1.03551	0.981366	0.993443	1.00084	1.06106	1.17806	1.22154	1.25289	10	33	11	NaN	0.966656	-1.40197	Yes
P32322	Pyrroline-5-carboxylate reductase 1, mitochondrial OS=Homo sapiens GN=PYCR1	NAD.1	1	0.970226	0.973906	0.982669	0.994103	1.00701	1.03643	1.09833	1.22405	1.38121	11	35	13	0.445541	0.993299	-0.878942	Yes
P32322	Pyrroline-5-carboxylate reductase 1, mitochondrial OS=Homo sapiens GN=PYCR1	NAD.2	1	0.99075	0.989907	1.02766	1.02521	1.03049	1.06685	1.11656	1.23911	1.41659	11	32	12	0.368146	0.988738	-0.809832	Yes
P32322	Pyrroline-5-carboxylate reductase 1, mitochondrial OS=Homo sapiens GN=PYCR1	NADH.1	1	0.981207	0.985892	0.966949	1	1.00248	1.0457	1.23591	1.46382	1.47244	10	32	12	0.0816666	0.995899	-1.69846	Yes
P32322	Pyrroline-5-carboxylate reductase 1, mitochondrial OS=Homo sapiens GN=PYCR1	NADH.2	1	0.997027	0.9825	0.98552	0.992519	0.981743	1.03594	1.23972	1.44206	1.43463	10	37	14	0.0807478	0.997194	-1.9817	Yes
P32322	Pyrroline-5-carboxylate reductase 1, mitochondrial OS=Homo sapiens GN=PYCR1	NADPH.1	1	0.972328	1.03645	1.02198	1.0149	1.0725	1.18639	1.34906	1.71765	1.92115	14	32	19	0.0402037	0.995119	-0.830987	Yes
P32322	Pyrroline-5-carboxylate reductase 1, mitochondrial OS=Homo sapiens GN=PYCR1	NADPH.2	1	1.00407	1.0163	0.9987	1.00187	1.05155	1.13492	1.31695	1.66249	1.82931	13	29	18	0.0519233	0.998082	-1.0074	Yes
P35236	Tyrosine-protein phosphatase non-receptor type 7 OS=Homo sapiens GN=PTPN7	NADPH.1	1	1.01512	0.96267	0.975556	0.956688	0.919546	0.915218	1.03136	1.38867	1.42553	5	5	5	0.153432	0.972907	-3.10089	No
P35236	Tyrosine-protein phosphatase non-receptor type 7 OS=Homo sapiens GN=PTPN7	NADPH.2	1	1.05535	1.12642	1.11722	1.06765	1.01772	1.12962	1.10217	1.47972	1.61002	4	4	4	0.151552	0.955676	-2.8304	No
P35270	Sepiapterin reductase OS=Homo sapiens GN=SPR	NADP.1	1	0.980892	1.01823	0.992889	1.01064	1.09014	1.37458	2.03376	2.41732	2.6525	7	12	7	0.0116909	0.998562	-1.1371	Yes
P35270	Sepiapterin reductase OS=Homo sapiens GN=SPR	NADP.2	1	1.08417	1.04223	1.07365	1.12213	1.07161	1.29043	1.51392	1.86165	1.8686	9	15	8	0.0201713	0.984648	-1.10968	Yes
P35270	Sepiapterin reductase OS=Homo sapiens GN=SPR	NAD.1	1	1	0.98569	1.02946	1.00842	1.01753	1.00455	1.02283	1.05529	1.09033	4	4	3	NaN	0.790055	-1.35516	Yes
P35270	Sepiapterin reductase OS=Homo sapiens GN=SPR	NAD.2	1	0.988695	1.03953	0.972342	1.0521	1.0453	1.06143	0.986854	1.03582	1.11181	4	4	2	NaN	0.329815	-0.0469963	Yes
P35270	Sepiapterin reductase OS=Homo sapiens GN=SPR	NADH.1	1	0.860534	0.836515	0.833051	0.876033	0.8654	0.87724	0.902862	0.93321	0.860017	2	2	2	NaN	0.653341	3.65499	Yes
P35270	Sepiapterin reductase OS=Homo sapiens GN=SPR	NADH.2	1	0.976214	1.04167	1.13884	1.04821	1.03402	1.08446	1.007	1.10841	1.10424	2	2	2	4270000000000000	0.272984	-0.0310542	Yes
P35270	Sepiapterin reductase OS=Homo sapiens GN=SPR	NADPH.1	1	1.01634	0.992079	1.01551	1.07126	1.15828	1.5053	2.34102	2.55535	2.55847	6	9	6	0.0096541	0.997872	-1.68864	Yes
P35270	Sepiapterin reductase OS=Homo sapiens GN=SPR	NADPH.2	1	0.995555	1.02628	0.982403	1.00035	1.11797	1.4731	2.34014	2.62137	2.62624	6	11	7	0.0106173	0.999083	-1.67302	Yes
P48735	Isocitrate dehydrogenase [NADP], mitochondrial OS=Homo sapiens GN=IDH2	NADP.1	1	1.02017	1.01631	1.08356	1.0671	1.26369	1.74502	2.78481	3.32633	3.85	13	23	13	0.00435788	0.996891	-0.941523	Yes
P48735	Isocitrate dehydrogenase [NADP], mitochondrial OS=Homo sapiens GN=IDH2	NADP.2	1	1.04288	0.983685	1.01242	1.12705	1.12974	1.65264	2.57384	3.06655	3.58182	11	28	10	0.00567136	0.99502	-0.958781	Yes
P48735	Isocitrate dehydrogenase [NADP], mitochondrial OS=Homo sapiens GN=IDH2	NAD.1	1	0.988706	1.01852	1.01127	1.01769	1.00263	0.949909	0.956102	1.01164	1.04065	7	15	6	NaN	4.51e-06	-0.109996	Yes
P48735	Isocitrate dehydrogenase [NADP], mitochondrial OS=Homo sapiens GN=IDH2	NAD.2	1	1.00514	0.967199	0.970614	0.997479	1.00261	0.966576	0.982472	0.970958	1.03697	6	11	6	NaN	0.530639	-4.54275	Yes
P48735	Isocitrate dehydrogenase [NADP], mitochondrial OS=Homo sapiens GN=IDH2	NADH.1	1	0.961424	0.958506	0.999153	0.965289	0.964492	0.956093	0.979185	0.934137	1.11286	6	12	6	NaN	0.839656	-4.81911	Yes
P48735	Isocitrate dehydrogenase [NADP], mitochondrial OS=Homo sapiens GN=IDH2	NADH.2	1	0.973241	0.999167	1.02129	1.06318	0.99668	0.992812	0.983377	1.00935	1.09717	5	9	5	NaN	0.184743	-0.0292967	Yes
P48735	Isocitrate dehydrogenase [NADP], mitochondrial OS=Homo sapiens GN=IDH2	NADPH.1	1	0.975219	1.00023	0.989358	1.03672	1.20262	1.89891	3.03974	3.68341	4.0916	14	27	18	0.00471585	0.998905	-1.0662	Yes
P48735	Isocitrate dehydrogenase [NADP], mitochondrial OS=Homo sapiens GN=IDH2	NADPH.2	1	1.00788	0.983992	1.02668	1.02329	1.20216	1.81856	2.99784	3.6551	4.00377	16	29	18	0.00535752	0.999287	-1.13903	Yes
P49327	Fatty acid synthase OS=Homo sapiens GN=FASN	NADP.1	1	1.03079	0.998081	1.008	1.15794	1.45661	2.13953	2.43122	2.49519	2.48083	84	315	101	0.00242643	0.998917	-1.3608	Yes
P49327	Fatty acid synthase OS=Homo sapiens GN=FASN	NADP.2	1	1.00371	1.00096	1.00355	1.12131	1.36394	1.90677	2.16371	2.24606	2.27025	83	368	105	0.00297628	0.999365	-1.2297	Yes
P49327	Fatty acid synthase OS=Homo sapiens GN=FASN	NAD.1	1	1.01232	1.00589	1.00087	1.00084	0.991236	0.937158	0.976295	0.952473	0.979223	80	224	97	NaN	0.756106	5.60927	Yes
P49327	Fatty acid synthase OS=Homo sapiens GN=FASN	NAD.2	1	1.01542	1.02523	1.01383	1.01429	0.987805	0.937669	0.966696	0.956438	0.981966	77	211	91	NaN	0.820885	4.58156	Yes
P49327	Fatty acid synthase OS=Homo sapiens GN=FASN	NADH.1	1	0.979228	1.0166	1.05424	1.06364	1.04872	1.06004	1.05551	1.07792	1.37183	74	200	87	0.487682	0.934369	-4.77178	Yes
P49327	Fatty acid synthase OS=Homo sapiens GN=FASN	NADH.2	1	0.966303	1.02	1.02726	1.05071	1.04481	1.03414	1.04199	1.07477	1.35424	72	186	84	0.399677	0.946684	-7.06232	Yes
P49327	Fatty acid synthase OS=Homo sapiens GN=FASN	NADPH.1	1	1.01001	0.991465	1.01672	1.11451	1.29988	1.72533	1.88939	1.95233	1.92115	104	381	141	0.00360183	0.998165	-1.29692	Yes
P49327	Fatty acid synthase OS=Homo sapiens GN=FASN	NADPH.2	1	1.00081	0.983073	1.00986	1.09171	1.25678	1.71323	1.86486	1.96001	1.8879	96	379	135	0.00423924	0.996366	-1.43596	Yes
P49448	Glutamate dehydrogenase 2, mitochondrial OS=Homo sapiens GN=GLUD2	NAD.1	1	1.03593	0.946128	0.995667	0.950295	0.816827	0.634791	0.391572	0.250242	0.229449	1	35	1	0.0063594	0.994838	0.886437	Yes
P49448	Glutamate dehydrogenase 2, mitochondrial OS=Homo sapiens GN=GLUD2	NAD.2	1	1.29394	0.984861	1.21175	1.12185	0.923345	0.816622	0.596845	0.377541	0.323715	1	34	1	0.0196924	0.919983	0.794014	Yes
P49448	Glutamate dehydrogenase 2, mitochondrial OS=Homo sapiens GN=GLUD2	NADPH.1	1	1.02242	1.0261	1.00338	0.8939	0.573941	0.312999	0.176563	0.141688	0.164518	3	45	2	0.00187702	0.998666	1.19695	Yes
P49448	Glutamate dehydrogenase 2, mitochondrial OS=Homo sapiens GN=GLUD2	NADPH.2	1	1.00485	1.00326	0.937176	0.841763	0.59343	0.35775	0.263302	0.213116	0.222199	3	37	3	0.00151998	0.999343	0.994805	Yes
P49715	CCAAT/enhancer-binding protein alpha OS=Homo sapiens GN=CEBPA	NADP.1	1	0.975584	0.986564	1.11378	1.00327	1.08593	1.10299	1.16118	1.30971	2.29083	1	5	2	0.225512	0.980247	-1.52686	No
P49715	CCAAT/enhancer-binding protein alpha OS=Homo sapiens GN=CEBPA	NADP.2	1	1.14981	1.00576	1.13221	1.00328	0.975569	1.06601	1.37806	1.65236	2.95289	1	5	1	0.083671	0.983149	-0.983023	No
P49715	CCAAT/enhancer-binding protein alpha OS=Homo sapiens GN=CEBPA	NAD.1	1	0.966119	1.00505	1.00867	1.04044	1.02366	1.03734	1.00439	1.02619	1.04878	1	5	1	NaN	0.608935	-1.25677	No
P49715	CCAAT/enhancer-binding protein alpha OS=Homo sapiens GN=CEBPA	NAD.2	1	0.932169	1.00841	0.982714	1.06471	1.05662	0.979223	1.05083	1.02614	1.09288	1	5	1	3.61e+26	0.411674	-0.0481597	No
P49715	CCAAT/enhancer-binding protein alpha OS=Homo sapiens GN=CEBPA	NADH.1	1	0.992087	0.984232	0.959322	0.958678	0.943022	1.05108	1.14744	1.45176	3.68591	1	5	1	0.173411	0.998052	-1.25746	No
P49715	CCAAT/enhancer-binding protein alpha OS=Homo sapiens GN=CEBPA	NADH.2	1	1.00099	0.980833	1.0017	1.01579	1.01826	1.04403	1.11899	1.12523	1.76413	1	9	2	0.419938	0.977081	-1.9314	No
P49715	CCAAT/enhancer-binding protein alpha OS=Homo sapiens GN=CEBPA	NADPH.1	1	1.01466	1.01929	1.02039	1.05118	1.05487	1.12809	1.22325	1.16717	1.25088	1	2	1	NaN	0.935658	-0.994566	No
P49715	CCAAT/enhancer-binding protein alpha OS=Homo sapiens GN=CEBPA	NADPH.2	1	1.02847	1.06116	1.08204	0.961817	0.976892	1.07776	1.17866	1.09939	1.19887	1	2	1	NaN	0.701711	-4.0218	No
P51452	Dual specificity protein phosphatase 3 OS=Homo sapiens GN=DUSP3	NADP.1	1	0.964968	0.989443	0.964444	0.996727	0.941028	0.92608	0.95865	0.933508	0.846667	6	19	9	NaN	0.717694	0.562139	No
P51452	Dual specificity protein phosphatase 3 OS=Homo sapiens GN=DUSP3	NADP.2	1	1.06406	1.00384	1.09849	1.01557	1.01432	0.968647	0.985654	0.999124	0.882645	6	19	5	NaN	0.52939	0.556965	No
P51452	Dual specificity protein phosphatase 3 OS=Homo sapiens GN=DUSP3	NAD.1	1	0.966119	1	0.973137	0.998315	1	1.00546	1.01229	1.00388	0.98916	6	18	8	NaN	0.342686	-2.54987	No
P51452	Dual specificity protein phosphatase 3 OS=Homo sapiens GN=DUSP3	NAD.2	1	0.971223	0.999159	1.00346	0.957143	0.97561	0.969286	0.997371	0.956438	0.944995	7	15	8	NaN	0.355969	0.051017	No
P51452	Dual specificity protein phosphatase 3 OS=Homo sapiens GN=DUSP3	NADH.1	1	0.961424	0.989212	0.972881	0.981818	0.987614	0.905914	0.763226	0.670686	0.652668	6	20	7	0.0577444	0.993047	1.44621	No
P51452	Dual specificity protein phosphatase 3 OS=Homo sapiens GN=DUSP3	NADH.2	1	1.00595	1.0175	0.975298	0.995012	1.01162	0.944295	0.769029	0.685047	0.64311	5	14	6	0.0644781	0.991525	1.63096	No
P51452	Dual specificity protein phosphatase 3 OS=Homo sapiens GN=DUSP3	NADPH.1	1	0.981582	1.03406	1.03441	1.0456	1.04312	1.03101	1.00217	0.7725	0.800597	5	14	8	NaN	0.956354	4.24084	No
P51452	Dual specificity protein phosphatase 3 OS=Homo sapiens GN=DUSP3	NADPH.2	1	1.01974	1.01904	1.04407	1.05671	1.03522	1.00119	0.962211	0.768354	0.757316	6	16	9	0.264361	0.975734	2.76445	No
P51649	Succinate-semialdehyde dehydrogenase, mitochondrial OS=Homo sapiens GN=ALDH5A1	NADP.1	1	1.06051	1.0691	1.03556	1.06956	1.05055	1.07226	1.08186	1.16448	1.28167	7	9	5	NaN	0.914785	-1.46042	Yes
P51649	Succinate-semialdehyde dehydrogenase, mitochondrial OS=Homo sapiens GN=ALDH5A1	NADP.2	1	1.01853	0.982726	1.00887	1.01475	1.04886	0.979373	1.01097	1.11471	1.29917	6	8	6	1.01657	0.959695	-2.28172	Yes
P51649	Succinate-semialdehyde dehydrogenase, mitochondrial OS=Homo sapiens GN=ALDH5A1	NAD.1	1	0.975359	0.990741	0.993068	1.01095	1.04207	1.19672	1.38543	1.40737	1.40741	12	16	12	0.0287548	0.997405	-1.61882	Yes
P51649	Succinate-semialdehyde dehydrogenase, mitochondrial OS=Homo sapiens GN=ALDH5A1	NAD.2	1	1.05139	1.03364	1.05877	1.04958	1.09756	1.17435	1.3567	1.38722	1.41118	12	18	11	0.0402827	0.986467	-1.26008	Yes
P51649	Succinate-semialdehyde dehydrogenase, mitochondrial OS=Homo sapiens GN=ALDH5A1	NADH.1	1	1.02868	1.00332	1.02966	1.02562	1.07267	1.22222	1.36253	1.47588	1.46457	13	19	13	0.0306934	0.995394	-1.10525	Yes
P51649	Succinate-semialdehyde dehydrogenase, mitochondrial OS=Homo sapiens GN=ALDH5A1	NADH.2	1	1.01982	0.9625	0.989779	1.00416	1.03734	1.18778	1.33771	1.4271	1.43551	11	14	11	0.0395745	0.993807	-1.19776	Yes
P51649	Succinate-semialdehyde dehydrogenase, mitochondrial OS=Homo sapiens GN=ALDH5A1	NADPH.1	1	1.02093	1.01656	1.01604	1.03423	1.04564	1.08313	1.0837	1.50677	1.48271	14	22	14	0.0925144	0.986109	-6.03964	Yes
P51649	Succinate-semialdehyde dehydrogenase, mitochondrial OS=Homo sapiens GN=ALDH5A1	NADPH.2	1	0.999932	1.03587	1.00002	1.00251	1.05833	1.0459	1.12805	1.44603	1.50283	12	20	13	0.12329	0.988964	-2.21902	Yes
P53004	Biliverdin reductase A OS=Homo sapiens GN=BLVRA	NADP.1	1	1.07431	0.901152	0.970667	1.07529	1.21483	1.63123	2.16878	2.56605	2.67333	8	23	11	0.00570357	0.995776	-0.956574	Yes
P53004	Biliverdin reductase A OS=Homo sapiens GN=BLVRA	NADP.2	1	1.03123	0.991363	0.985803	1.03197	1.23757	1.69142	2.2211	2.45709	2.66612	9	25	10	0.00498643	0.997771	-0.974798	Yes
P53004	Biliverdin reductase A OS=Homo sapiens GN=BLVRA	NAD.1	1	1.00924	1.0303	1.00173	1.0396	1.04119	0.964481	0.963126	0.960233	1.03613	9	16	9	NaN	0.362428	3.56294	Yes
P53004	Biliverdin reductase A OS=Homo sapiens GN=BLVRA	NAD.2	1	0.952724	1.02944	0.983578	0.988235	0.985192	0.927733	0.930762	0.951597	1.00271	9	19	9	NaN	0.322585	3.74695	Yes
P53004	Biliverdin reductase A OS=Homo sapiens GN=BLVRA	NADH.1	1	1.00989	1.00581	1.07966	1.0562	1.07184	1.03584	1.0425	1.03247	1.06649	9	18	7	NA	0.0943401	0.0278477	Yes
P53004	Biliverdin reductase A OS=Homo sapiens GN=BLVRA	NADH.2	1	1.00892	1.02917	1.05792	1.08313	1.1195	1.06559	1.08136	1.05794	1.10247	9	18	9	NaN	0.799682	-1.30572	Yes
P53004	Biliverdin reductase A OS=Homo sapiens GN=BLVRA	NADPH.1	1	1.03852	0.999937	1.02435	1.13487	1.32656	1.69919	2.05894	2.19628	2.20123	12	33	15	0.00348884	0.998703	-0.988721	Yes
P53004	Biliverdin reductase A OS=Homo sapiens GN=BLVRA	NADPH.2	1	0.998442	1.00923	1.03462	1.1002	1.28436	1.65356	1.98978	2.16801	2.1565	11	34	14	0.00418962	0.999202	-0.994006	Yes
P62937	Peptidyl-prolyl cis-trans isomerase A OS=Homo sapiens GN=PPIA	NADP.1	1	1.0828	1.00864	0.865778	0.977087	0.926706	0.861296	0.959494	0.912511	0.859167	1	166	1	NaN	0.643665	5.60599	No
P62937	Peptidyl-prolyl cis-trans isomerase A OS=Homo sapiens GN=PPIA	NADP.2	1	1.05876	0.93666	1.01775	1.05246	1.01179	1.07921	0.931646	0.929947	0.831405	1	211	2	NaN	0.643641	2.04754	No
P62937	Peptidyl-prolyl cis-trans isomerase A OS=Homo sapiens GN=PPIA	NAD.1	1	1.07392	1.03788	1	1.03454	0.994741	1.09745	1.03248	1.02619	1.03613	2	183	3	NaN	0.0140483	-0.132057	No
P62937	Peptidyl-prolyl cis-trans isomerase A OS=Homo sapiens GN=PPIA	NAD.2	1	1.04933	1.00421	1.06914	1.04454	1.01568	0.982836	0.995618	0.988383	1.00451	2	194	3	NaN	0.472793	2.706	No
P62937	Peptidyl-prolyl cis-trans isomerase A OS=Homo sapiens GN=PPIA	NADH.1	1	0.946588	0.968465	1.00508	1.00661	0.95128	1.00806	0.986123	0.983302	0.979878	2	217	3	NaN	0.108584	-2.42101	No
P62937	Peptidyl-prolyl cis-trans isomerase A OS=Homo sapiens GN=PPIA	NADH.2	1	1.05451	0.996667	0.997445	1.03242	0.989212	1.06739	0.979878	1.04206	0.95318	2	210	3	NaN	0.0463291	0.0828219	No
P62937	Peptidyl-prolyl cis-trans isomerase A OS=Homo sapiens GN=PPIA	NADPH.1	1	1.02491	0.938417	0.967984	0.961467	0.783969	0.725003	0.744952	0.752132	0.796434	1	335	2	0.00496962	0.944823	3.05302	No
P62937	Peptidyl-prolyl cis-trans isomerase A OS=Homo sapiens GN=PPIA	NADPH.2	1	0.991534	0.956119	0.929354	1.02199	0.765095	0.855133	0.761363	0.860528	0.844745	1	309	2	NaN	0.810953	10.0175	No
Q04828	Aldo-keto reductase family 1 member C1 OS=Homo sapiens GN=AKR1C1	NADP.1	1	1.01699	1.01152	1.06844	1.009	1.12805	1.10548	1.28017	1.34208	1.82	6	11	5	0.109279	0.946694	-0.856607	Yes
Q04828	Aldo-keto reductase family 1 member C1 OS=Homo sapiens GN=AKR1C1	NADP.2	1	1.05029	1.07869	1.08518	1.04918	1.08509	1.11304	1.19831	1.36077	1.94132	8	14	9	0.172118	0.983154	-1.25654	Yes
Q04828	Aldo-keto reductase family 1 member C1 OS=Homo sapiens GN=AKR1C1	NAD.1	1	1.11602	1.06145	1.11265	1.16765	1.10167	1.22404	1.26602	1.03201	1.11111	1	11	1	NaN	0.296225	-0.523745	Yes
Q04828	Aldo-keto reductase family 1 member C1 OS=Homo sapiens GN=AKR1C1	NAD.2	1	0.981501	0.980656	0.972342	0.971429	0.949477	0.95935	1.03243	0.948693	0.990081	6	10	7	NA	0.00953202	0.00782062	Yes
Q04828	Aldo-keto reductase family 1 member C1 OS=Homo sapiens GN=AKR1C1	NADH.1	1	1.0277	0.960996	1.00932	0.952893	0.943848	1.00269	1.00781	0.996289	1.03325	7	10	7	NaN	0.0284285	-0.0438445	Yes
Q04828	Aldo-keto reductase family 1 member C1 OS=Homo sapiens GN=AKR1C1	NADPH.1	1	1.0009	0.980749	1.00573	1.01569	0.976678	1.09618	1.23522	1.46538	1.77778	9	20	14	0.100701	0.994637	-0.809018	Yes
Q04828	Aldo-keto reductase family 1 member C1 OS=Homo sapiens GN=AKR1C1	NADPH.2	1	0.987496	0.98922	0.990549	0.954068	0.977663	1.04538	1.16594	1.39899	2.0927	4	17	14	0.16256	0.997121	-0.766084	Yes
Q05209	Tyrosine-protein phosphatase non-receptor type 12 OS=Homo sapiens GN=PTPN12	NADP.1	1	0.987261	1.03743	1.02933	1.03028	1.01179	1.02741	1.0135	1.04024	0.9975	7	7	5	NA	0.0779504	-0.0161795	No
Q05209	Tyrosine-protein phosphatase non-receptor type 12 OS=Homo sapiens GN=PTPN12	NADP.2	1	1.02488	1.00864	1.02396	1.02295	1.03707	1.0132	1.06414	1.01138	1.06116	8	9	7	NaN	0.370834	-0.0430485	No
Q05209	Tyrosine-protein phosphatase non-receptor type 12 OS=Homo sapiens GN=PTPN12	NAD.1	1	0.9846	1.03283	1.00173	0.998315	1.01928	1.01913	1.01229	1.04171	1.01355	11	13	11	NaN	0.283238	-0.297236	No
Q05209	Tyrosine-protein phosphatase non-receptor type 12 OS=Homo sapiens GN=PTPN12	NAD.2	1	0.944502	0.984861	1.00691	1.01092	1.0122	0.971093	0.964067	1.02904	1.00721	10	12	11	NaN	0.0976988	-0.0517524	No
Q05209	Tyrosine-protein phosphatase non-receptor type 12 OS=Homo sapiens GN=PTPN12	NADH.1	1	1.00593	0.960996	1.01695	1.02479	1.03799	1.04122	1.08673	1.32189	1.31584	11	12	11	0.155478	0.969964	-4.16092	No
Q05209	Tyrosine-protein phosphatase non-receptor type 12 OS=Homo sapiens GN=PTPN12	NADH.2	1	1.00297	0.9625	0.994037	1.02826	1.01577	0.981132	1.07874	1.24206	1.22261	12	14	12	NaN	0.966035	-4.53584	No
Q05209	Tyrosine-protein phosphatase non-receptor type 12 OS=Homo sapiens GN=PTPN12	NADPH.1	1	1.05644	1.00248	1.02591	1.06359	1.05567	1.07114	1.15579	1.72079	1.68819	27	36	26	0.0784053	0.99153	-4.9134	No
Q05209	Tyrosine-protein phosphatase non-receptor type 12 OS=Homo sapiens GN=PTPN12	NADPH.2	1	1.04134	1.00196	1.02597	1.06669	1.01457	1.02511	1.13254	1.5736	1.53546	19	24	19	0.0817207	0.990809	-5.37135	No
Q06124	Tyrosine-protein phosphatase non-receptor type 11 OS=Homo sapiens GN=PTPN11	NADP.1	1	0.946921	0.903071	0.969778	0.983633	0.927548	0.92691	0.927426	0.891514	0.958333	8	12	6	NA	2.98e-05	0.000603	No
Q06124	Tyrosine-protein phosphatase non-receptor type 11 OS=Homo sapiens GN=PTPN11	NADP.2	1	0.960296	0.939539	0.982254	0.970492	0.994945	0.971947	0.95865	0.955342	0.896694	13	21	11	NaN	0.648669	4.73229	No
Q06124	Tyrosine-protein phosphatase non-receptor type 11 OS=Homo sapiens GN=PTPN11	NAD.1	1	1.03799	1.05724	1.03293	1.0396	1.01665	0.945355	0.976295	1	0.968383	13	22	13	NaN	0.714378	3.58556	No
Q06124	Tyrosine-protein phosphatase non-receptor type 11 OS=Homo sapiens GN=PTPN11	NAD.2	1	0.942446	1.03448	0.965428	0.985714	0.960801	0.919603	0.922875	0.949661	0.90532	15	24	12	NaN	0.585141	3.12232	No
Q06124	Tyrosine-protein phosphatase non-receptor type 11 OS=Homo sapiens GN=PTPN11	NADH.1	1	0.9545	1.01992	1.00678	1.03636	1.01817	0.896057	0.73634	0.608534	0.585302	12	20	10	0.0464761	0.98153	1.37379	No
Q06124	Tyrosine-protein phosphatase non-receptor type 11 OS=Homo sapiens GN=PTPN11	NADH.2	1	0.940535	1.02167	1.01193	1.01579	1.02656	0.902066	0.776903	0.658879	0.613958	11	18	11	0.0637353	0.969671	1.24816	No
Q06124	Tyrosine-protein phosphatase non-receptor type 11 OS=Homo sapiens GN=PTPN11	NADPH.1	1	0.993586	0.986966	0.984819	1.03802	1.03453	1.004	0.932693	0.637009	0.6084	31	57	35	0.119058	0.987746	2.90215	No
Q06124	Tyrosine-protein phosphatase non-receptor type 11 OS=Homo sapiens GN=PTPN11	NADPH.2	1	1.00089	0.997388	0.999828	1.02757	1.03734	1.01374	0.958574	0.643679	0.596402	30	49	34	0.137974	0.993714	2.86535	No
Q06830	Peroxiredoxin-1 OS=Homo sapiens GN=PRDX1	NADP.1	1	1.05626	0.974088	1.02667	0.969722	0.970514	0.971761	0.978059	0.934383	0.8525	9	161	23	NaN	0.70553	0.6034	No
Q06830	Peroxiredoxin-1 OS=Homo sapiens GN=PRDX1	NADP.2	1	1.10641	0.982726	1.04614	0.970492	0.968829	0.967822	0.98481	0.93958	0.858678	9	167	22	NaN	0.606068	0.305825	No
Q06830	Peroxiredoxin-1 OS=Homo sapiens GN=PRDX1	NAD.1	1	1.04825	1.00926	1.0338	1.01011	0.990359	1.0082	1.02019	0.99418	1.00181	9	195	26	NaN	0.284244	2.07766	No
Q06830	Peroxiredoxin-1 OS=Homo sapiens GN=PRDX1	NAD.2	1	1.0555	0.998318	1.01988	0.989916	0.972125	0.98374	0.998247	0.981607	0.986474	9	189	25	NaN	0.513424	2.73064	No
Q06830	Peroxiredoxin-1 OS=Homo sapiens GN=PRDX1	NADH.1	1	1.02077	0.960996	0.99661	0.964463	0.956235	0.964158	0.925412	0.755102	0.774278	9	197	24	0.144073	0.94841	5.85424	No
Q06830	Peroxiredoxin-1 OS=Homo sapiens GN=PRDX1	NADH.2	1	1.03568	0.976667	1.00852	0.984206	0.965145	0.989218	0.929134	0.757009	0.771201	9	207	25	0.148737	0.961101	5.40365	No
Q06830	Peroxiredoxin-1 OS=Homo sapiens GN=PRDX1	NADPH.1	1	0.994274	1.00133	1.00121	0.986929	0.992152	1.01373	0.975611	1.05551	0.971895	16	242	34	NA	0.0487683	-0.0164253	No
Q06830	Peroxiredoxin-1 OS=Homo sapiens GN=PRDX1	NADPH.2	1	0.996941	1.0018	0.997324	0.991791	1.00697	1.01922	0.979688	1.05289	0.964545	15	264	30	NA	0.138068	-0.0277552	No
Q13363	C-terminal-binding protein 1 OS=Homo sapiens GN=CTBP1	NADP.1	1	0.964968	0.926104	0.959111	0.972995	0.98989	1.00415	1.06329	1.06212	1.11167	8	10	8	NaN	0.875147	-0.735255	Yes
Q13363	C-terminal-binding protein 1 OS=Homo sapiens GN=CTBP1	NADP.2	1	1.07888	1.00096	1.01508	1.00164	1.07161	1.04703	1.04979	1.08581	1.13058	9	15	9	NaN	0.591982	-0.660867	Yes
Q13363	C-terminal-binding protein 1 OS=Homo sapiens GN=CTBP1	NAD.1	1	1.00103	0.984848	1.00347	1.00253	1.04557	1.16667	1.27041	1.41416	1.51942	9	18	9	0.0764354	0.996259	-0.70782	Yes
Q13363	C-terminal-binding protein 1 OS=Homo sapiens GN=CTBP1	NAD.2	1	1.00206	1.00336	1.00173	1.05126	1.08362	1.17706	1.28221	1.40174	1.48151	11	18	11	0.0728503	0.998615	-0.601963	Yes
Q13363	C-terminal-binding protein 1 OS=Homo sapiens GN=CTBP1	NADH.1	1	1.08506	1.01743	1.06949	1.03719	1.04377	1.06452	1.17693	1.43135	1.66404	9	17	8	0.132831	0.988087	-1.21749	Yes
Q13363	C-terminal-binding protein 1 OS=Homo sapiens GN=CTBP1	NADH.2	1	0.999009	1.00333	1.00256	0.994181	1.02656	1.00359	1.13911	1.31589	1.56184	10	17	10	0.220079	0.994657	-0.989001	Yes
Q13363	C-terminal-binding protein 1 OS=Homo sapiens GN=CTBP1	NADPH.1	1	1.04863	1.01039	0.978158	1.0544	1.08591	1.06734	1.05613	1.0548	0.965766	16	22	16	NaN	0.0132316	0.115361	Yes
Q13363	C-terminal-binding protein 1 OS=Homo sapiens GN=CTBP1	NADPH.2	1	0.996952	0.992834	0.970812	0.997495	0.998393	1.03766	1.00095	1.05455	0.946476	14	20	14	NaN	0.00992267	0.0106388	Yes
Q13614	Myotubularin-related protein 2 OS=Homo sapiens GN=MTMR2	NADP.1	1	1.25902	1.01536	1.10844	1.0311	1.08003	1.1005	1.02869	1.03325	1.015	2	5	2	NA	0.0818477	-0.0702777	No
Q13614	Myotubularin-related protein 2 OS=Homo sapiens GN=MTMR2	NADP.2	1	0.933827	0.895393	1.02662	0.837705	0.914069	1.02723	0.988186	0.890543	0.906612	5	7	4	6.23e+25	0.0289117	0.026135	No
Q13614	Myotubularin-related protein 2 OS=Homo sapiens GN=MTMR2	NAD.1	1	1.10062	1.06481	0.998267	1.00421	1.0149	1.03005	1.03512	1.07565	1.04788	3	6	2	NaN	0.0158941	-0.050434	No
Q13614	Myotubularin-related protein 2 OS=Homo sapiens GN=MTMR2	NAD.2	1	1.07914	0.957948	1.01642	0.955462	1.00436	1.01445	1.01578	0.999032	0.969342	4	7	4	NaN	0.0671021	0.205801	No
Q13614	Myotubularin-related protein 2 OS=Homo sapiens GN=MTMR2	NADH.1	1	1.0366	0.977593	0.991525	0.968595	0.969447	0.978495	0.897658	0.85436	0.900262	3	6	3	NaN	0.842722	2.73985	No
Q13614	Myotubularin-related protein 2 OS=Homo sapiens GN=MTMR2	NADH.2	1	0.997027	1.005	1.03066	1.00416	1.00664	1.02965	1.0245	0.958879	0.980565	3	6	3	NaN	0.606651	3.44142	No
Q13614	Myotubularin-related protein 2 OS=Homo sapiens GN=MTMR2	NADPH.1	1	0.978227	1.03231	1.01223	1.05224	1.03043	0.994961	0.936659	0.684711	0.718017	7	9	7	0.0867215	0.97155	7.30301	No
Q13614	Myotubularin-related protein 2 OS=Homo sapiens GN=MTMR2	NADPH.2	1	1.00919	1.01081	1.02522	1.00491	1.00257	0.988898	0.953298	0.625289	0.656153	6	8	6	0.100549	0.993868	5.01359	No
Q14376	UDP-glucose 4-epimerase OS=Homo sapiens GN=GALE	NADP.1	1	0.946921	0.894434	0.859556	0.924714	0.962089	0.875415	0.914768	0.913386	0.951667	4	5	3	NaN	0.44114	1.38911	Yes
Q14376	UDP-glucose 4-epimerase OS=Homo sapiens GN=GALE	NADP.2	1	0.908417	0.958733	0.886424	0.964754	0.88711	0.979373	0.952743	0.945709	0.914876	8	12	7	NA	0.0408694	-0.0250106	Yes
Q14376	UDP-glucose 4-epimerase OS=Homo sapiens GN=GALE	NAD.1	1	0.974333	1.03535	1.01473	0.983151	1.0298	0.960838	1.04302	1.17653	1.22764	5	10	6	NaN	0.927527	-2.12144	Yes
Q14376	UDP-glucose 4-epimerase OS=Homo sapiens GN=GALE	NAD.2	1	1.0853	1.03953	1.10545	1.05126	1.06272	1.06233	1.04908	1.16554	1.35888	4	9	5	0.425461	0.926029	-3.67996	Yes
Q14376	UDP-glucose 4-epimerase OS=Homo sapiens GN=GALE	NADH.1	1	1.03858	1.00166	1.0661	1.05455	1.0578	1.12724	1.45794	2.36271	2.69116	9	21	10	0.0428323	0.998467	-1.66102	Yes
Q14376	UDP-glucose 4-epimerase OS=Homo sapiens GN=GALE	NADH.2	1	1.01883	0.9225	0.994889	0.982544	0.980083	1.07008	1.44094	2.54953	3.0159	8	17	6	0.0470365	0.998749	-1.67328	Yes
Q14376	UDP-glucose 4-epimerase OS=Homo sapiens GN=GALE	NADPH.1	1	1.00497	1.01947	0.984337	0.967331	0.939961	0.927185	0.95241	0.9703	0.967509	8	14	9	NaN	0.780358	1.83236	Yes
Q14376	UDP-glucose 4-epimerase OS=Homo sapiens GN=GALE	NADPH.2	1	1.00384	0.981006	0.97957	1.01954	0.946556	0.999192	0.977942	0.980191	0.959313	6	10	7	NaN	0.22552	0.0265091	Yes
Q14914	Prostaglandin reductase 1 OS=Homo sapiens GN=PTGR1	NADP.1	1	1.08599	1.00576	1.03467	1.0581	1.18618	1.28488	1.76709	2.10149	2.29833	2	4	2	0.013241	0.994561	-0.967136	Yes
Q14914	Prostaglandin reductase 1 OS=Homo sapiens GN=PTGR1	NADP.2	1	0.94018	0.926104	0.998225	1.10164	1.14322	1.31353	1.76962	2.19527	2.16694	3	5	2	0.0130889	0.987336	-1.07296	Yes
Q14914	Prostaglandin reductase 1 OS=Homo sapiens GN=PTGR1	NAD.1	1	1.02772	1.17508	1.10745	1.19377	1.15162	1.09381	1.19227	1.10087	1.15266	1	2	1	NaN	0.706143	-4.01483	Yes
Q14914	Prostaglandin reductase 1 OS=Homo sapiens GN=PTGR1	NAD.2	1	1.02261	1.00168	1.16508	0.993277	0.953833	0.937669	1.10079	1.07454	0.971145	2	2	1	NaN	0.000832	0.147232	Yes
Q14914	Prostaglandin reductase 1 OS=Homo sapiens GN=PTGR1	NADH.1	1	0.95549	0.900415	1.01441	0.852066	1.00743	0.865591	1.00694	1.10111	0.949256	1	1	1	NaN	0.236891	-4.35892	Yes
Q14914	Prostaglandin reductase 1 OS=Homo sapiens GN=PTGR1	NADH.2	1	0.982161	0.976667	0.857751	1.11305	0.947718	0.792453	0.879265	1.08411	1.10071	1	1	1	NA	0.230638	0.164585	Yes
Q14914	Prostaglandin reductase 1 OS=Homo sapiens GN=PTGR1	NADPH.1	1	1.00311	1.0109	1.06148	1.01836	1.06454	1.25156	1.65919	1.854	1.82624	5	7	6	0.0185445	0.99662	-1.57694	Yes
Q14914	Prostaglandin reductase 1 OS=Homo sapiens GN=PTGR1	NADPH.2	1	0.988605	1.00083	1.00938	1.03965	1.09758	1.27787	1.63092	1.80252	1.8614	6	9	7	0.0160872	0.999016	-1.13171	Yes
Q16698	2,4-dienoyl-CoA reductase, mitochondrial OS=Homo sapiens GN=DECR1	NADP.1	1	1.02229	1.1334	1.06044	1.09493	1.09773	1.22508	1.43122	1.74366	1.72583	9	23	9	0.0279315	0.975868	-1.20728	Yes
Q16698	2,4-dienoyl-CoA reductase, mitochondrial OS=Homo sapiens GN=DECR1	NADP.2	1	1.02488	1.08349	1.03283	1.06639	1.10952	1.21782	1.39747	1.54991	1.62562	10	25	12	0.0299061	0.992464	-0.813933	Yes
Q16698	2,4-dienoyl-CoA reductase, mitochondrial OS=Homo sapiens GN=DECR1	NAD.1	1	1.00719	0.988215	1.00867	0.998315	0.986854	0.964481	0.950834	0.952473	0.948509	8	22	10	NaN	0.947443	1.44062	Yes
Q16698	2,4-dienoyl-CoA reductase, mitochondrial OS=Homo sapiens GN=DECR1	NAD.2	1	1.02261	1.02271	0.995678	0.989076	0.981707	0.992773	0.98773	0.96999	0.94229	8	20	11	NaN	0.746094	0.323948	Yes
Q16698	2,4-dienoyl-CoA reductase, mitochondrial OS=Homo sapiens GN=DECR1	NADH.1	1	0.98912	1.00581	1.02542	1.01736	1.00743	0.984767	1.01908	0.956401	0.986002	9	19	10	NaN	0.346984	1.45764	Yes
Q16698	2,4-dienoyl-CoA reductase, mitochondrial OS=Homo sapiens GN=DECR1	NADH.2	1	0.968285	1.02083	1.00341	0.9867	0.966805	0.969452	0.974628	0.973832	0.936396	9	16	10	NaN	0.511786	0.465938	Yes
Q16698	2,4-dienoyl-CoA reductase, mitochondrial OS=Homo sapiens GN=DECR1	NADPH.1	1	0.95857	0.991964	0.958516	0.991872	0.991519	1.13479	1.33036	2.04613	2.15261	13	36	20	0.0547228	0.991921	-1.88851	Yes
Q16698	2,4-dienoyl-CoA reductase, mitochondrial OS=Homo sapiens GN=DECR1	NADPH.2	1	0.995263	1.02502	0.992047	1.03793	1.03887	1.14721	1.39699	2.12955	2.29654	12	37	20	0.0466358	0.995774	-1.70842	Yes
Q16836	Hydroxyacyl-coenzyme A dehydrogenase, mitochondrial OS=Homo sapiens GN=HADH	NADP.1	1	1.00212	0.945298	0.957333	0.968085	0.953665	0.993355	1.03122	1.04112	1.09333	7	12	7	NaN	0.806304	-0.891963	No
Q16836	Hydroxyacyl-coenzyme A dehydrogenase, mitochondrial OS=Homo sapiens GN=HADH	NADP.2	1	1.05453	1.04894	1	0.995902	1.09099	1.03135	1.12068	1.02715	1.09917	6	8	6	NaN	0.360996	-2.34048	No
Q16836	Hydroxyacyl-coenzyme A dehydrogenase, mitochondrial OS=Homo sapiens GN=HADH	NAD.1	1	1.02053	1.02441	1.02253	1.04128	0.997371	1	1.12379	1.19787	1.95754	6	14	6	0.334002	0.990969	-1.24195	No
Q16836	Hydroxyacyl-coenzyme A dehydrogenase, mitochondrial OS=Homo sapiens GN=HADH	NAD.2	1	1.03597	0.990749	0.963699	1.0084	1.00871	0.955736	1.0184	1.16747	1.84671	8	16	8	0.370589	0.992675	-1.74031	No
Q16836	Hydroxyacyl-coenzyme A dehydrogenase, mitochondrial OS=Homo sapiens GN=HADH	NADH.1	1	0.923838	0.948548	0.959322	0.990909	0.982659	1.07796	1.34345	3.36642	4.42957	8	18	8	0.0574321	0.99923	-2.05539	No
Q16836	Hydroxyacyl-coenzyme A dehydrogenase, mitochondrial OS=Homo sapiens GN=HADH	NADH.2	1	1	1.01917	1.03322	1.01496	1.04398	1.12758	1.39283	3.69907	4.7076	9	19	9	0.0534864	0.999465	-2.24502	No
Q16836	Hydroxyacyl-coenzyme A dehydrogenase, mitochondrial OS=Homo sapiens GN=HADH	NADPH.1	1	1.0051	0.982435	1.04236	0.96053	1.03999	0.998805	1.03655	0.969482	1.09949	7	11	9	NaN	0.201331	-0.736467	No
Q16836	Hydroxyacyl-coenzyme A dehydrogenase, mitochondrial OS=Homo sapiens GN=HADH	NADPH.2	1	0.966262	0.990925	1.02486	0.984027	0.943252	0.98659	0.989883	0.996245	1.08155	7	12	7	NaN	0.672967	-4.44502	No
Q16881	Thioredoxin reductase 1, cytoplasmic OS=Homo sapiens GN=TXNRD1	NADP.1	1	1.03715	0.993282	1.00622	0.96072	0.946083	0.854651	0.95865	1.07437	1.095	17	47	20	1.12e-53	0.015823	-0.00790274	Yes
Q16881	Thioredoxin reductase 1, cytoplasmic OS=Homo sapiens GN=TXNRD1	NADP.2	1	1.00582	1.04127	1.03904	0.963934	0.922494	0.89769	0.963713	1.05604	1.07025	16	64	20	NaN	1.28e-05	-0.150442	Yes
Q16881	Thioredoxin reductase 1, cytoplasmic OS=Homo sapiens GN=TXNRD1	NAD.1	1	1.00924	1.00421	1.0208	1.01853	1.02103	1.04736	1.01844	1.00582	0.979223	18	68	24	NaN	0.00217977	0.141571	Yes
Q16881	Thioredoxin reductase 1, cytoplasmic OS=Homo sapiens GN=TXNRD1	NAD.2	1	0.998972	1.00505	0.990493	1	1	1.00813	0.986854	0.990319	0.958521	18	67	24	NaN	0.825782	1.32039	Yes
Q16881	Thioredoxin reductase 1, cytoplasmic OS=Homo sapiens GN=TXNRD1	NADH.1	1	1.00692	1.01909	0.994068	0.989256	0.989265	1.01523	1.08239	1.10204	1.04637	16	66	23	NaN	0.834642	-2.84322	Yes
Q16881	Thioredoxin reductase 1, cytoplasmic OS=Homo sapiens GN=TXNRD1	NADH.2	1	0.996036	0.99	0.989779	0.968412	0.953527	0.983827	1.04812	1.07757	1.06184	17	66	20	NaN	0.884315	-3.15888	Yes
Q16881	Thioredoxin reductase 1, cytoplasmic OS=Homo sapiens GN=TXNRD1	NADPH.1	1	0.967046	0.952759	0.946028	1.08063	1.06763	1.10491	1.35859	1.47122	1.30414	12	23	15	0.0391881	0.902254	-2.27368	Yes
Q16881	Thioredoxin reductase 1, cytoplasmic OS=Homo sapiens GN=TXNRD1	NADPH.2	1	0.939492	0.925202	0.923153	1.02923	1.00983	1.08328	1.34573	1.42102	1.28606	14	21	16	0.0403621	0.934943	-2.72683	Yes
Q4G0N4	NAD kinase 2, mitochondrial OS=Homo sapiens GN=NADK2	NADP.1	1	0.978769	0.994242	1.00889	1.05319	1.13564	1.24419	1.48439	1.49344	1.48667	14	27	13	0.0170444	0.986152	-1.04846	Yes
Q4G0N4	NAD kinase 2, mitochondrial OS=Homo sapiens GN=NADK2	NADP.2	1	1.05453	1.00768	1.0213	1.03197	1.04886	1.2038	1.39916	1.40455	1.38264	14	29	14	0.0240713	0.991004	-2.49485	Yes
Q4G0N4	NAD kinase 2, mitochondrial OS=Homo sapiens GN=NADK2	NAD.1	1	1.00924	1.00673	1.00867	0.999158	0.996494	1.02459	1.04214	1.17459	1.35682	16	30	18	0.611758	0.997101	-1.28516	Yes
Q4G0N4	NAD kinase 2, mitochondrial OS=Homo sapiens GN=NADK2	NAD.2	1	0.987667	1.00589	1.00086	0.993277	1.01481	0.981933	1.05784	1.14424	1.36249	15	30	16	0.678495	0.988413	-1.10185	Yes
Q4G0N4	NAD kinase 2, mitochondrial OS=Homo sapiens GN=NADK2	NADH.1	1	1.00099	1.01411	1.01441	1.03884	1.02808	1.04839	1.10234	1.32468	1.46632	16	37	18	0.218886	0.993876	-1.40926	Yes
Q4G0N4	NAD kinase 2, mitochondrial OS=Homo sapiens GN=NADK2	NADH.2	1	1.02379	1.02583	1.04344	1.06484	1.03402	1.03414	1.09886	1.38972	1.50618	15	35	16	0.167553	0.991579	-2.07457	Yes
Q4G0N4	NAD kinase 2, mitochondrial OS=Homo sapiens GN=NADK2	NADPH.1	1	1.03741	1.00943	1.02785	1.05294	1.10116	1.28303	1.46118	1.53144	1.43316	24	38	26	0.016157	0.982716	-1.48841	Yes
Q4G0N4	NAD kinase 2, mitochondrial OS=Homo sapiens GN=NADK2	NADPH.2	1	1.04741	0.999073	0.99861	1.07069	1.14577	1.3406	1.54939	1.58731	1.50071	18	24	18	0.0107695	0.982686	-1.32259	Yes
Q53FA7	Quinone oxidoreductase PIG3 OS=Homo sapiens GN=TP53I3	NADP.1	1	0.963907	0.972169	0.985778	1.01555	1.02275	0.98505	1.04979	1.10236	0.978333	3	3	3	NaN	0.318868	-0.740677	Yes
Q53FA7	Quinone oxidoreductase PIG3 OS=Homo sapiens GN=TP53I3	NADP.2	1	0.932769	0.96929	0.944987	0.838525	0.946083	0.95462	0.88692	0.95359	0.920661	3	5	2	4.83e+17	0.118531	0.0165561	Yes
Q53FA7	Quinone oxidoreductase PIG3 OS=Homo sapiens GN=TP53I3	NAD.1	1	0.9846	0.991582	1.00087	0.975569	0.964067	1.06102	1.036	0.985451	1.00994	8	9	7	NaN	0.433956	-7.68636	Yes
Q53FA7	Quinone oxidoreductase PIG3 OS=Homo sapiens GN=TP53I3	NAD.2	1	0.939363	0.92767	1.00605	0.907563	0.960801	1.05239	1.03856	0.936108	1.04238	6	7	6	NaN	0.338493	-3.8505	Yes
Q53FA7	Quinone oxidoreductase PIG3 OS=Homo sapiens GN=TP53I3	NADH.1	1	0.962413	0.949378	0.94322	0.946281	0.95706	0.963262	0.980052	0.980519	1.04724	8	9	8	NaN	0.723666	-1.54592	Yes
Q53FA7	Quinone oxidoreductase PIG3 OS=Homo sapiens GN=TP53I3	NADH.2	1	1.06838	1.0175	1.05451	0.984206	0.985062	0.972147	1.05424	0.98785	1.02385	5	6	5	NaN	0.206266	2.09711	Yes
Q53FA7	Quinone oxidoreductase PIG3 OS=Homo sapiens GN=TP53I3	NADPH.1	1	0.983024	1.02685	0.948415	1.02538	0.999376	0.952107	0.842708	0.751666	0.459101	8	9	7	0.185349	0.97597	0.666236	Yes
Q53FA7	Quinone oxidoreductase PIG3 OS=Homo sapiens GN=TP53I3	NADPH.2	1	0.971183	1.035	1.0311	1.02772	1.07261	1.0478	0.879138	0.731334	0.454195	7	7	6	0.187424	0.967535	1.07152	Yes
Q5TGI0	Failed axon connections homolog OS=Homo sapiens GN=FAXC	NADP.1	1	0.917197	0.955854	1.032	1.04092	0.946925	1.04153	0.994937	0.925634	0.919167	1	3	1	1.59e+36	0.0381263	-0.00415191	No
Q5TGI0	Failed axon connections homolog OS=Homo sapiens GN=FAXC	NADP.2	1	1.00053	1.23704	1.01331	1.06885	0.922494	1.0429	1.13586	0.869527	0.928926	1	2	1	NaN	0.157356	0.4876	No
Q5TGI0	Failed axon connections homolog OS=Homo sapiens GN=FAXC	NAD.1	1	0.927105	0.938552	0.974003	0.925864	0.968449	0.966302	0.946444	0.792435	0.642276	1	3	1	0.280398	0.957304	2.51189	No
Q5TGI0	Failed axon connections homolog OS=Homo sapiens GN=FAXC	NAD.2	1	0.975334	1.03448	1.04581	1.0563	1.07666	1.02349	0.981595	0.832527	0.633904	1	3	1	0.361241	0.956539	1.42035	No
Q5TGI0	Failed axon connections homolog OS=Homo sapiens GN=FAXC	NADH.1	1	0.948566	1.00747	0.95339	0.967769	0.952931	1.02509	1.03556	0.765306	0.276465	1	3	1	0.248948	0.982013	6.09711	No
Q5TGI0	Failed axon connections homolog OS=Homo sapiens GN=FAXC	NADH.2	1	0.897919	0.949167	0.912266	1.01579	0.974274	0.979335	1.00175	0.739252	0.267668	1	3	1	0.242284	0.972228	6.47955	No
Q5TGI0	Failed axon connections homolog OS=Homo sapiens GN=FAXC	NADPH.1	1	1.16505	1.08787	1.04059	0.985224	0.921493	1.04301	1.03075	0.880681	0.87725	1	2	1	4.37e-14	0.47751	0.0748261	No
Q5TGI0	Failed axon connections homolog OS=Homo sapiens GN=FAXC	NADPH.2	1	0.972939	1.17047	1.01736	1.04538	1.08195	1.09792	1.14702	0.94219	0.819938	1	2	1	NaN	0.643101	4.29403	No
Q6BCY4	NADH-cytochrome b5 reductase 2 OS=Homo sapiens GN=CYB5R2	NADP.1	1	1.05945	0.928983	0.889778	0.964812	0.976411	0.915282	0.997468	0.895013	0.935	6	7	5	NaN	0.52336	8.89001	Yes
Q6BCY4	NADH-cytochrome b5 reductase 2 OS=Homo sapiens GN=CYB5R2	NADP.2	1	0.902065	1.02303	0.949423	0.959016	0.926706	0.961221	0.890295	0.889667	0.930579	5	6	4	NaN	0.345487	0.752187	Yes
Q6BCY4	NADH-cytochrome b5 reductase 2 OS=Homo sapiens GN=CYB5R2	NAD.1	1	0.898357	0.945286	0.950607	0.925864	0.921122	0.946266	0.864794	0.690592	0.595303	8	11	7	0.139385	0.958261	1.58703	Yes
Q6BCY4	NADH-cytochrome b5 reductase 2 OS=Homo sapiens GN=CYB5R2	NAD.2	1	1.01131	0.977292	1.03198	0.966387	1.00436	0.982836	0.910605	0.764763	0.701533	6	9	6	0.237528	0.975175	1.47707	Yes
Q6BCY4	NADH-cytochrome b5 reductase 2 OS=Homo sapiens GN=CYB5R2	NADH.1	1	1.00692	0.965145	0.980508	0.989256	0.948803	0.971326	0.942758	0.796846	0.727034	7	9	7	0.344246	0.969542	1.82851	Yes
Q6BCY4	NADH-cytochrome b5 reductase 2 OS=Homo sapiens GN=CYB5R2	NADH.2	1	0.961348	0.950833	0.968484	0.991687	0.967635	0.946092	0.875766	0.778505	0.69788	7	9	7	0.271851	0.979965	0.997337	Yes
Q6BCY4	NADH-cytochrome b5 reductase 2 OS=Homo sapiens GN=CYB5R2	NADPH.1	1	1.00879	1.02574	0.979002	1.027	1.01077	1.00306	1.00636	0.993022	0.925734	5	7	5	NaN	0.787255	3.03956	Yes
Q6BCY4	NADH-cytochrome b5 reductase 2 OS=Homo sapiens GN=CYB5R2	NADPH.2	1	1.00679	1.04502	1.01473	1.02528	1.02904	1.01546	1.00733	1.01389	0.956718	6	7	6	NaN	0.443993	1.04583	Yes
Q6GTX8	Leukocyte-associated immunoglobulin-like receptor 1 OS=Homo sapiens GN=LAIR1	NADPH.1	1	1.17801	0.958029	1.1239	1.04573	1.04825	1.04964	1.34987	1.83505	3.07163	1	3	1	0.065618	0.989204	-0.998616	No
Q6GTX8	Leukocyte-associated immunoglobulin-like receptor 1 OS=Homo sapiens GN=LAIR1	NADPH.2	1	1.06374	0.975703	1.14624	1.03883	0.943758	1.00191	1.14269	1.46759	2.06823	1	4	1	0.153374	0.973392	-1.33806	No
Q6UWP2	Dehydrogenase/reductase SDR family member 11 OS=Homo sapiens GN=DHRS11	NADP.1	1	1.1104	0.996161	1.08356	1.12766	1.23083	1.49502	2.627	2.88889	3.00333	7	10	7	0.00986104	0.994697	-1.85896	Yes
Q6UWP2	Dehydrogenase/reductase SDR family member 11 OS=Homo sapiens GN=DHRS11	NADP.2	1	0.998412	1.01823	0.977817	0.972131	1.20977	1.42162	2.34093	2.59807	2.68843	9	17	9	0.0106493	0.994506	-1.57699	Yes
Q6UWP2	Dehydrogenase/reductase SDR family member 11 OS=Homo sapiens GN=DHRS11	NAD.1	1	0.989733	0.965488	1.0078	1.00337	1.00526	0.985428	0.981563	0.976722	1.04788	5	5	5	NaN	0.634886	-9.29746	Yes
Q6UWP2	Dehydrogenase/reductase SDR family member 11 OS=Homo sapiens GN=DHRS11	NAD.2	1	1.01644	1.01009	1.09248	1.06891	0.961672	0.98103	0.976337	1.08616	1.08566	4	5	4	NaN	0.0548456	-0.029382	Yes
Q6UWP2	Dehydrogenase/reductase SDR family member 11 OS=Homo sapiens GN=DHRS11	NADH.1	1	1.04748	0.960166	1.01949	1.08182	1.01652	1.06541	1.085	1.13636	1.34121	3	3	3	0.742035	0.884969	-1.28145	Yes
Q6UWP2	Dehydrogenase/reductase SDR family member 11 OS=Homo sapiens GN=DHRS11	NADH.2	1	0.975223	0.9875	1.06218	1.04904	1.09959	0.984726	1.00262	1.0514	1.2553	3	3	3	NaN	0.778833	-4.15982	Yes
Q6UWP2	Dehydrogenase/reductase SDR family member 11 OS=Homo sapiens GN=DHRS11	NADPH.1	1	0.979163	1.01269	0.983763	1.07878	1.16943	1.86217	2.90434	3.26337	3.07163	9	16	11	0.00660942	0.99647	-1.69914	Yes
Q6UWP2	Dehydrogenase/reductase SDR family member 11 OS=Homo sapiens GN=DHRS11	NADPH.2	1	0.989574	1.02359	0.999092	1.13371	1.20867	1.94235	3.01206	3.43572	3.2546	8	13	10	0.0056271	0.99629	-1.57047	Yes
Q6ZSS3	Zinc finger protein 621 OS=Homo sapiens GN=ZNF621	NADP.2	1	0.996294	0.885797	0.944099	0.969672	1.01769	0.886964	0.865823	1.00438	1.0157	1	4	1	NaN	4.69e-05	0.00359912	No
Q6ZSS3	Zinc finger protein 621 OS=Homo sapiens GN=ZNF621	NAD.1	1	0.853183	0.965488	0.889948	0.903117	0.895706	0.936248	0.864794	1.02425	0.957543	1	8	1	NaN	0.324409	-11.7684	No
Q6ZSS3	Zinc finger protein 621 OS=Homo sapiens GN=ZNF621	NAD.2	1	0.781089	1.01514	0.977528	0.882353	0.892857	0.960253	0.934268	0.939013	0.918846	1	3	1	NA	0.00197297	-0.00958259	No
Q6ZSS3	Zinc finger protein 621 OS=Homo sapiens GN=ZNF621	NADH.1	1	0.9545	1.06888	0.90678	0.990909	0.936416	0.982975	0.927147	1.13451	1.2196	1	4	1	NaN	0.794503	-5.20998	No
Q6ZSS3	Zinc finger protein 621 OS=Homo sapiens GN=ZNF621	NADH.2	1	1.00793	1.1925	1.03492	0.975894	1.04896	0.942498	1.06299	1.13925	1.18728	1	3	1	50100000000000	0.136228	-0.0416889	No
Q6ZSS3	Zinc finger protein 621 OS=Homo sapiens GN=ZNF621	NADPH.1	1	1.0251	0.966291	1.02415	1.01092	1.06728	1.0139	1.0804	1.3229	1.68025	1	11	1	0.228084	0.987451	-1.41766	No
Q6ZSS3	Zinc finger protein 621 OS=Homo sapiens GN=ZNF621	NADPH.2	1	1.00094	0.949211	1.00941	1.07022	0.978205	1.02969	1.12915	1.43996	1.96118	1	5	1	0.155699	0.990678	-1.18844	No
Q7Z4W1	L-xylulose reductase OS=Homo sapiens GN=DCXR	NADP.1	1	0.960722	1.00096	1.056	1.12766	1.21314	1.25166	1.33671	1.29834	1.43333	13	27	12	0.0374139	0.963195	-0.428242	Yes
Q7Z4W1	L-xylulose reductase OS=Homo sapiens GN=DCXR	NADP.2	1	1.01853	1.02783	1.06566	1.13279	1.21988	1.25743	1.37131	1.30911	1.3405	11	26	8	0.0254541	0.977515	-0.727945	Yes
Q7Z4W1	L-xylulose reductase OS=Homo sapiens GN=DCXR	NAD.1	1	0.976386	0.991582	1.0026	1.01011	1.01928	0.972678	0.990342	0.984481	0.99729	12	29	13	NaN	0.0045569	0.0441985	Yes
Q7Z4W1	L-xylulose reductase OS=Homo sapiens GN=DCXR	NAD.2	1	0.991778	0.98402	0.992221	0.989916	0.979965	0.971996	0.986854	0.954501	0.982867	13	34	14	NaN	0.476187	0.560293	Yes
Q7Z4W1	L-xylulose reductase OS=Homo sapiens GN=DCXR	NADH.1	1	0.964392	0.950207	0.994915	0.998347	1.00578	0.984767	0.962706	1.0167	0.945757	13	30	13	NaN	0.00362064	0.0465113	Yes
Q7Z4W1	L-xylulose reductase OS=Homo sapiens GN=DCXR	NADH.2	1	0.969277	0.990833	0.98552	1.02993	1.03734	1.03324	1.01487	0.979439	1.00883	12	28	13	NaN	0.386255	-1.57796	Yes
Q7Z4W1	L-xylulose reductase OS=Homo sapiens GN=DCXR	NADPH.1	1	1.01509	0.992855	1.03602	1.10491	1.24851	1.29411	1.29066	1.29445	1.19643	14	44	18	NaN	0.949115	-1.93685	Yes
Q7Z4W1	L-xylulose reductase OS=Homo sapiens GN=DCXR	NADPH.2	1	0.99764	1.00018	1.00102	1.12104	1.23668	1.25543	1.24967	1.25568	1.17238	12	38	17	NaN	0.960592	-3.19809	Yes
Q8N335	Glycerol-3-phosphate dehydrogenase 1-like protein OS=Homo sapiens GN=GPD1L	NADP.2	1	1.13711	0.998081	1.19521	0.931148	0.971356	1.14851	0.901266	1.17951	0.854545	1	1	1	NaN	0.0669935	0.41569	Yes
Q8N335	Glycerol-3-phosphate dehydrogenase 1-like protein OS=Homo sapiens GN=GPD1L	NAD.1	1	0.957906	0.910774	0.993068	1.02443	1.11043	1.16302	1.51185	2.82347	3.42186	5	5	4	0.0395043	0.995818	-1.5893	Yes
Q8N335	Glycerol-3-phosphate dehydrogenase 1-like protein OS=Homo sapiens GN=GPD1L	NAD.2	1	0.959918	0.980656	0.95592	0.965546	0.986063	1.07498	1.47677	2.71249	3.21821	4	4	4	0.0449066	0.999528	-1.69093	Yes
Q8N335	Glycerol-3-phosphate dehydrogenase 1-like protein OS=Homo sapiens GN=GPD1L	NADH.1	1	1.02671	1.01743	1.01356	1.07851	1.09744	1.24104	3.37814	4.09091	4.08924	3	3	3	0.0172167	0.999553	-2.74932	Yes
Q8N335	Glycerol-3-phosphate dehydrogenase 1-like protein OS=Homo sapiens GN=GPD1L	NADH.2	1	0.960357	0.965833	0.96167	0.914381	1.00332	1.07188	2.30621	2.75514	2.63428	6	6	6	0.0249302	0.997484	-2.91373	Yes
Q8N335	Glycerol-3-phosphate dehydrogenase 1-like protein OS=Homo sapiens GN=GPD1L	NADPH.1	1	1.0343	0.951216	0.978158	1.04302	0.913417	0.989009	1.0368	1.16631	1.94555	5	6	4	0.3665	0.984162	-1.56562	Yes
Q8N335	Glycerol-3-phosphate dehydrogenase 1-like protein OS=Homo sapiens GN=GPD1L	NADPH.2	1	1.13655	1.00262	0.973432	1.03029	1.03307	0.955722	1.11285	1.16488	1.88121	7	8	6	0.37825	0.960658	-1.63301	Yes
Q8N8N7	Prostaglandin reductase 2 OS=Homo sapiens GN=PTGR2	NADP.1	1	0.914013	0.826296	0.790222	0.796236	0.812974	0.932724	0.992405	1.2266	1.73583	4	4	3	0.316502	0.949915	-0.898331	Yes
Q8N8N7	Prostaglandin reductase 2 OS=Homo sapiens GN=PTGR2	NADP.2	1	1.07253	1.04894	1.04969	1.07623	1.14659	1.12789	1.17384	1.55779	2.23719	3	3	3	0.116751	0.990123	-1.31245	Yes
Q8N8N7	Prostaglandin reductase 2 OS=Homo sapiens GN=PTGR2	NAD.1	1	0.992813	0.841751	0.92461	1.05223	1.05872	0.994536	0.973661	0.932105	0.950316	3	3	2	NaN	0.000195	-0.101993	Yes
Q8N8N7	Prostaglandin reductase 2 OS=Homo sapiens GN=PTGR2	NAD.2	1	1.11305	1.01514	1.09507	1.04958	1.06098	1.04246	1.00438	1.04163	0.995491	2	2	2	NaN	0.115685	0.0437485	Yes
Q8N8N7	Prostaglandin reductase 2 OS=Homo sapiens GN=PTGR2	NADH.1	1	1.10584	0.939419	0.99322	0.959504	1.04129	1.05287	1.00173	1.0167	1.13998	1	1	1	NaN	0.234031	-0.701594	Yes
Q8N8N7	Prostaglandin reductase 2 OS=Homo sapiens GN=PTGR2	NADH.2	1	1.04856	1.04917	1.05963	1.03408	0.991701	1.0018	1.07874	1.07103	1.0106	2	2	2	NaN	0.0105964	-0.152482	Yes
Q8N8N7	Prostaglandin reductase 2 OS=Homo sapiens GN=PTGR2	NADPH.1	1	1.02952	1.00406	0.996536	1.08157	1.01981	1.08079	1.24854	1.59891	2.238	8	12	9	0.0892527	0.996055	-0.937422	Yes
Q8N8N7	Prostaglandin reductase 2 OS=Homo sapiens GN=PTGR2	NADPH.2	1	0.969821	0.99085	1.00526	0.995293	1.01559	1.04108	1.22038	1.58947	2.18313	8	15	8	0.0973245	0.999142	-0.943616	Yes
Q8NEZ4	Histone-lysine N-methyltransferase 2C OS=Homo sapiens GN=KMT2C	NADP.1	1	0.919321	1.07869	1.00178	0.936989	1.04212	1.00332	1.00844	1.20472	1.41917	3	6	2	0.363512	0.907183	-2.44341	No
Q8NEZ4	Histone-lysine N-methyltransferase 2C OS=Homo sapiens GN=KMT2C	NADP.2	1	0.907358	0.828215	0.882875	0.832787	0.870261	1.0198	1.1173	1.10683	1.78017	2	2	1	0.365306	0.925585	-0.876463	No
Q8NEZ4	Histone-lysine N-methyltransferase 2C OS=Homo sapiens GN=KMT2C	NAD.1	1	1.03388	1.04714	1.01127	0.968829	0.993865	1.07104	1.15101	1.45199	2.01355	5	11	1	0.144915	0.994266	-1.08819	No
Q8NEZ4	Histone-lysine N-methyltransferase 2C OS=Homo sapiens GN=KMT2C	NAD.2	1	0.980473	0.993272	0.973207	0.942857	1.00958	0.95122	1.09553	1.30687	1.74301	4	9	2	0.238528	0.989817	-1.08796	No
Q8NEZ4	Histone-lysine N-methyltransferase 2C OS=Homo sapiens GN=KMT2C	NADH.1	1	0.947577	0.990041	0.977966	0.963636	0.967795	0.962366	0.793582	0.755102	0.723535	4	7	3	0.0810665	0.977932	2.80697	No
Q8NEZ4	Histone-lysine N-methyltransferase 2C OS=Homo sapiens GN=KMT2C	NADH.2	1	0.924678	0.926667	0.968484	0.959268	0.950207	1	0.660542	0.542991	0.578622	1	2	1	0.0542174	0.978564	8.33787	No
Q8NEZ4	Histone-lysine N-methyltransferase 2C OS=Homo sapiens GN=KMT2C	NADPH.1	1	1.00907	0.978757	0.964353	1.04767	1.01577	0.983723	1.04079	1.00279	1.08065	5	12	4	NaN	0.330155	-0.494206	No
Q8NEZ4	Histone-lysine N-methyltransferase 2C OS=Homo sapiens GN=KMT2C	NADPH.2	1	0.925145	0.973361	0.916903	0.92382	0.930431	0.912585	0.903417	0.907282	0.975184	3	8	2	NA	0.0902076	0.0320426	No
Q96C36	Pyrroline-5-carboxylate reductase 2 OS=Homo sapiens GN=PYCR2	NADP.1	1	1.02123	0.982726	1.02844	0.983633	1.10952	1.1387	1.3038	1.50569	1.55417	6	20	6	0.0537414	0.984634	-0.861952	Yes
Q96C36	Pyrroline-5-carboxylate reductase 2 OS=Homo sapiens GN=PYCR2	NADP.2	1	0.983589	0.90499	0.997338	0.940164	0.946083	1.06848	1.25992	1.45359	1.47851	6	22	6	0.0739328	0.979557	-1.39964	Yes
Q96C36	Pyrroline-5-carboxylate reductase 2 OS=Homo sapiens GN=PYCR2	NAD.1	1	0.964066	1.00589	1.01127	1.00505	1.03067	1.07013	1.15013	1.31232	1.5402	7	22	8	0.194398	0.991017	-0.866978	Yes
Q96C36	Pyrroline-5-carboxylate reductase 2 OS=Homo sapiens GN=PYCR2	NAD.2	1	0.965057	0.983179	0.9879	1.01008	1.00958	1.0271	1.11656	1.30881	1.55906	6	19	7	0.223558	0.995768	-1.01569	Yes
Q96C36	Pyrroline-5-carboxylate reductase 2 OS=Homo sapiens GN=PYCR2	NADH.1	1	0.94362	0.963485	0.975424	0.980992	0.970273	1.04301	1.25065	1.5974	1.65879	7	27	8	0.0716903	0.996077	-1.61888	Yes
Q96C36	Pyrroline-5-carboxylate reductase 2 OS=Homo sapiens GN=PYCR2	NADH.2	1	1.02379	0.948333	0.997445	1.00914	1.01162	1.0611	1.36308	1.85327	1.85512	7	26	8	0.0540778	0.995119	-2.38641	Yes
Q96C36	Pyrroline-5-carboxylate reductase 2 OS=Homo sapiens GN=PYCR2	NADPH.1	1	0.984241	1.0169	0.970653	1.00045	1.06004	1.25435	1.5473	2.42032	2.74169	12	33	16	0.0282902	0.994791	-1.21832	Yes
Q96C36	Pyrroline-5-carboxylate reductase 2 OS=Homo sapiens GN=PYCR2	NADPH.2	1	1.00779	0.994349	0.968245	1.00987	1.04051	1.1606	1.47213	2.12756	2.50827	10	28	16	0.0349277	0.999037	-1.11948	Yes
Q96HP4	Oxidoreductase NAD-binding domain-containing protein 1 OS=Homo sapiens GN=OXNAD1	NADP.1	1	1.25478	0.785029	0.985778	0.9018	1.47009	1.61296	1.34937	1.6028	1.17417	2	2	1	0.00236495	0.668881	-6.3806	Yes for NAD
Q96HP4	Oxidoreductase NAD-binding domain-containing protein 1 OS=Homo sapiens GN=OXNAD1	NADP.2	1	0.74325	0.829175	0.905945	1.09098	1.20135	1.4835	1.52405	1.47986	1.16777	3	4	1	0.00463513	0.817861	-1.29802	Yes for NAD
Q96HP4	Oxidoreductase NAD-binding domain-containing protein 1 OS=Homo sapiens GN=OXNAD1	NAD.1	1	1.03388	0.956229	0.931542	1.02696	0.96319	0.946266	0.95259	0.924345	1.00994	2	2	2	NaN	0.314806	8.31258	Yes for NAD
Q96HP4	Oxidoreductase NAD-binding domain-containing protein 1 OS=Homo sapiens GN=OXNAD1	NAD.2	1	1.00308	1.02019	1.05099	1.02353	1.07927	0.98916	0.988606	0.951597	1.03066	2	3	2	NaN	0.291845	2.60983	Yes for NAD
Q96HP4	Oxidoreductase NAD-binding domain-containing protein 1 OS=Homo sapiens GN=OXNAD1	NADH.1	1	0.967359	0.922822	1.02458	1.01405	1.05945	1.03763	0.976583	0.926716	0.983377	3	4	3	NaN	0.209263	-2.9196	Yes for NAD
Q96HP4	Oxidoreductase NAD-binding domain-containing protein 1 OS=Homo sapiens GN=OXNAD1	NADPH.1	1	0.983465	1.00073	1.04953	1.18439	1.38874	1.67858	1.76813	1.80298	1.77778	7	8	6	0.0021941	0.997721	-1.02511	Yes for NAD
Q96HP4	Oxidoreductase NAD-binding domain-containing protein 1 OS=Homo sapiens GN=OXNAD1	NADPH.2	1	1.05097	0.990577	1.03487	1.12178	1.34735	1.56421	1.71191	1.7529	1.80442	4	5	4	0.00328927	0.996405	-0.93562	Yes for NAD
Q99714	3-hydroxyacyl-CoA dehydrogenase type-2 OS=Homo sapiens GN=HSD17B10	NADP.1	1	1.01168	1.03167	0.931556	1.03601	1.02696	1.08472	1.09789	1.10936	1.16167	8	17	9	NaN	0.788741	-0.771441	Yes
Q99714	3-hydroxyacyl-CoA dehydrogenase type-2 OS=Homo sapiens GN=HSD17B10	NADP.2	1	1.02065	0.96737	0.96362	1.02951	0.971356	1.05033	1.01603	1.07793	1.10496	10	26	12	NaN	0.681812	-0.782663	Yes
Q99714	3-hydroxyacyl-CoA dehydrogenase type-2 OS=Homo sapiens GN=HSD17B10	NAD.1	1	1.02259	0.999158	0.987002	1.00842	0.967572	1.00364	1.00439	1.08341	1.17164	11	27	13	NaN	0.944063	-2.13497	Yes
Q99714	3-hydroxyacyl-CoA dehydrogenase type-2 OS=Homo sapiens GN=HSD17B10	NAD.2	1	1.01953	1.01934	1.03025	1.04538	1.04355	1.02258	1.09202	1.1152	1.20469	11	27	14	NaN	0.923713	-0.918062	Yes
Q99714	3-hydroxyacyl-CoA dehydrogenase type-2 OS=Homo sapiens GN=HSD17B10	NADH.1	1	1.00593	0.99668	0.989831	1.0405	1.04872	1.12993	1.29748	3.03618	5.74891	11	41	16	0.0603718	0.99955	-1.67685	Yes
Q99714	3-hydroxyacyl-CoA dehydrogenase type-2 OS=Homo sapiens GN=HSD17B10	NADH.2	1	0.95441	0.9775	0.977002	1.05071	0.99751	1.09524	1.24322	3.09813	5.80565	11	41	17	0.0685096	0.999494	-1.84411	Yes
Q99714	3-hydroxyacyl-CoA dehydrogenase type-2 OS=Homo sapiens GN=HSD17B10	NADPH.1	1	0.982312	0.945358	0.967435	0.958037	0.900218	0.951384	1.00871	1.03473	1.30572	8	24	14	0.98293	0.934925	-1.31693	Yes
Q99714	3-hydroxyacyl-CoA dehydrogenase type-2 OS=Homo sapiens GN=HSD17B10	NADPH.2	1	1.01143	1.02068	1.00246	0.989718	0.90928	0.954746	1.00947	1.05627	1.34987	9	25	14	0.786856	0.924939	-2.04267	Yes
Q9BTZ2	Dehydrogenase/reductase SDR family member 4 OS=Homo sapiens GN=DHRS4	NADP.1	1	1.07431	0.885797	0.905778	0.969722	0.865206	0.804817	0.908861	0.951881	1.13167	2	2	1	NaN	0.42667	-2.84377	Yes
Q9BTZ2	Dehydrogenase/reductase SDR family member 4 OS=Homo sapiens GN=DHRS4	NADP.2	1	1.02594	1.00096	1.00887	0.92459	0.986521	0.987624	0.976371	1.30385	1.27025	3	4	3	NaN	0.953076	-7.55342	Yes
Q9BTZ2	Dehydrogenase/reductase SDR family member 4 OS=Homo sapiens GN=DHRS4	NAD.1	1	1.25051	0.991582	1.22964	1.27801	1.08852	0.999089	1.16681	1.36081	1.24932	2	2	1	78.3712	0.171212	-0.0357976	Yes
Q9BTZ2	Dehydrogenase/reductase SDR family member 4 OS=Homo sapiens GN=DHRS4	NADH.1	1	0.948566	0.928631	0.966949	1.02727	0.970273	0.985663	0.893322	0.875696	0.940507	1	1	1	NaN	0.55794	8.80485	Yes
Q9BTZ2	Dehydrogenase/reductase SDR family member 4 OS=Homo sapiens GN=DHRS4	NADH.2	1	1.03667	1.175	0.973595	1.12718	1.00249	1.09075	1.12861	1.04393	1.06802	1	1	1	NaN	0.0335809	-0.0320325	Yes
Q9BTZ2	Dehydrogenase/reductase SDR family member 4 OS=Homo sapiens GN=DHRS4	NADPH.1	1	0.990457	0.941914	0.98951	1.01222	1.04507	0.975973	1.36971	1.76447	2.0735	3	5	4	0.0580456	0.988848	-1.2387	Yes
Q9BTZ2	Dehydrogenase/reductase SDR family member 4 OS=Homo sapiens GN=DHRS4	NADPH.2	1	0.902595	0.951768	0.949305	0.955781	0.940763	0.9317	1.24106	1.71685	2.00947	3	3	3	0.0813648	0.993027	-1.44485	Yes
Q9BUT1	3-hydroxybutyrate dehydrogenase type 2 OS=Homo sapiens GN=BDH2	NADP.1	1	1.08811	0.944338	0.990222	0.946809	0.971356	0.958472	0.933333	0.893263	0.985833	3	3	3	NaN	0.551846	11.8998	Yes
Q9BUT1	3-hydroxybutyrate dehydrogenase type 2 OS=Homo sapiens GN=BDH2	NADP.2	1	0.992059	1.11996	1.07808	0.972951	0.983151	0.981023	0.994937	1.09019	0.92314	3	3	3	NaN	0.225006	9.04362	Yes
Q9BUT1	3-hydroxybutyrate dehydrogenase type 2 OS=Homo sapiens GN=BDH2	NAD.1	1	1.0924	1.07155	1.03986	1.01853	1.08326	1.03734	1.03863	1.11639	1.40379	3	3	3	0.44982	0.940211	-3.88466	Yes
Q9BUT1	3-hydroxybutyrate dehydrogenase type 2 OS=Homo sapiens GN=BDH2	NAD.2	1	0.983556	0.978133	0.968885	0.960504	0.948606	0.881662	0.996494	1.03582	1.20018	3	4	4	NaN	0.842485	-1.59209	Yes
Q9BUT1	3-hydroxybutyrate dehydrogenase type 2 OS=Homo sapiens GN=BDH2	NADH.1	1	1.04253	0.995851	1.01186	0.947107	0.947977	1.0009	1.24024	2.26902	2.46544	3	6	3	0.0695684	0.997643	-2.47864	Yes
Q9BUT1	3-hydroxybutyrate dehydrogenase type 2 OS=Homo sapiens GN=BDH2	NADH.2	1	0.966303	1.0025	0.944634	0.997506	0.987552	1.05121	1.2231	2.12336	2.11926	3	4	3	0.0680266	0.996655	-4.41663	Yes
Q9BUT1	3-hydroxybutyrate dehydrogenase type 2 OS=Homo sapiens GN=BDH2	NADPH.1	1	0.976977	0.998337	0.943906	1.03763	0.973818	0.988611	0.920722	0.904157	0.872964	5	6	6	NaN	0.761834	2.22863	Yes
Q9BUT1	3-hydroxybutyrate dehydrogenase type 2 OS=Homo sapiens GN=BDH2	NADPH.2	1	1.0246	1.05477	0.981957	1.03696	0.986778	1.05515	0.973111	1.08764	0.924216	4	4	4	NaN	0.0339271	0.0964692	Yes
Q9BV79	Trans-2-enoyl-CoA reductase, mitochondrial OS=Homo sapiens GN=MECR	NADP.1	1	1.06794	0.821497	0.925333	0.963993	1.05307	1.20432	1.20928	1.35083	1.41833	3	5	3	0.0956107	0.868132	-0.749364	Yes
Q9BV79	Trans-2-enoyl-CoA reductase, mitochondrial OS=Homo sapiens GN=MECR	NADP.2	1	0.997353	0.965451	1.07365	0.922131	1.05139	1.36716	1.4481	1.67863	1.69917	3	4	2	0.0170221	0.962425	-1.00968	Yes
Q9BV79	Trans-2-enoyl-CoA reductase, mitochondrial OS=Homo sapiens GN=MECR	NAD.1	1	1.02669	1.05303	0.965338	0.95535	0.966696	1.02459	0.978929	0.965082	0.9729	2	3	2	NaN	0.542348	6.31728	Yes
Q9BV79	Trans-2-enoyl-CoA reductase, mitochondrial OS=Homo sapiens GN=MECR	NAD.2	1	1.02467	1.01262	1.00951	1.06134	1.01655	1.04155	1.02542	1.06873	1.07304	2	3	2	NaN	0.570088	-0.0380163	Yes
Q9BV79	Trans-2-enoyl-CoA reductase, mitochondrial OS=Homo sapiens GN=MECR	NADH.1	1	0.959446	0.99668	0.9	0.990909	0.957886	0.926523	1.05898	0.999072	0.95888	2	4	1	NaN	0.2151	-4.92946	Yes
Q9BV79	Trans-2-enoyl-CoA reductase, mitochondrial OS=Homo sapiens GN=MECR	NADH.2	1	1.14965	0.925833	1.10818	1.07731	0.99668	1.22911	1.07174	0.986916	0.920495	1	1	1	3.11e-38	0.0242403	0.0188126	Yes
Q9BV79	Trans-2-enoyl-CoA reductase, mitochondrial OS=Homo sapiens GN=MECR	NADPH.1	1	0.961041	1.01253	0.96991	1.03812	1.12331	1.39035	1.61397	1.76844	1.80776	9	20	11	0.0108065	0.997202	-0.972182	Yes
Q9BV79	Trans-2-enoyl-CoA reductase, mitochondrial OS=Homo sapiens GN=MECR	NADPH.2	1	0.99237	0.979387	0.997579	1.01261	1.11849	1.38359	1.65612	1.78548	1.7422	8	17	9	0.0108679	0.997827	-1.26235	Yes
Q9BZH6	WD repeat-containing protein 11 OS=Homo sapiens GN=WDR11	NADP.1	1	1.1603	0.932821	0.983111	0.861702	0.839933	0.879568	0.880169	0.870516	0.888333	1	7	1	NaN	0.685618	1.16981	No
Q9BZH6	WD repeat-containing protein 11 OS=Homo sapiens GN=WDR11	NADP.2	1	1.55744	1.04319	1.15883	1.01148	0.94187	1.10314	1.10717	1.18389	1.78017	2	5	2	0.333975	0.604568	-4.11432	No
Q9BZH6	WD repeat-containing protein 11 OS=Homo sapiens GN=WDR11	NAD.1	1	1.36345	0.948653	1.04506	0.936816	0.981595	0.991803	0.942932	0.732299	0.613369	2	8	1	0.174606	0.621564	0.53934	No
Q9BZH6	WD repeat-containing protein 11 OS=Homo sapiens GN=WDR11	NAD.2	1	1.38746	0.973928	1.09507	0.831092	0.921603	0.984643	0.874671	0.56728	0.391344	1	3	1	0.0681518	0.738645	0.507346	No
Q9BZH6	WD repeat-containing protein 11 OS=Homo sapiens GN=WDR11	NADH.1	1	0.911968	0.986722	0.962712	0.892562	0.83815	0.895161	0.899393	0.605751	0.607174	1	6	1	0.0866979	0.887283	7.15214	No
Q9BZH6	WD repeat-containing protein 11 OS=Homo sapiens GN=WDR11	NADH.2	1	0.983152	0.996667	0.97615	0.935993	0.883817	0.973046	0.908136	0.697196	0.722615	1	8	1	0.120101	0.904128	3.77508	No
Q9BZH6	WD repeat-containing protein 11 OS=Homo sapiens GN=WDR11	NADPH.1	1	1.05247	0.971764	0.997591	1.08643	1.00632	0.970011	1.00775	0.995254	1.01419	8	9	8	NA	1.97e-05	-0.000498	No
Q9BZH6	WD repeat-containing protein 11 OS=Homo sapiens GN=WDR11	NADPH.2	1	0.95335	0.98862	0.914798	1.00501	0.848766	0.929408	0.898245	0.969851	0.925022	9	11	9	18900000000000	0.172251	0.0200243	No
Q9HBL8	NmrA-like family domain-containing protein 1 OS=Homo sapiens GN=NMRAL1	NADP.1	1	1.06794	1.18906	1.192	1.11784	1.19966	1.22591	1.39662	1.76028	2.06167	2	2	2	0.0308622	0.970628	-0.915898	Yes
Q9HBL8	NmrA-like family domain-containing protein 1 OS=Homo sapiens GN=NMRAL1	NADP.2	1	1.06088	1.03839	0.915705	0.906557	1.08846	1.08911	1.32827	1.59632	2.02314	2	2	2	0.0647242	0.97427	-0.775556	Yes
Q9HBL8	NmrA-like family domain-containing protein 1 OS=Homo sapiens GN=NMRAL1	NADPH.1	1	1.01253	0.985467	1.02163	1.03708	1.05342	1.24463	1.76687	3.11373	3.97037	9	12	8	0.0237039	0.999432	-1.23884	Yes
Q9HBL8	NmrA-like family domain-containing protein 1 OS=Homo sapiens GN=NMRAL1	NADPH.2	1	1.03714	0.999073	0.984722	0.98883	1.02739	1.15252	1.49965	2.46749	3.46732	9	9	9	0.035664	0.999583	-1.09929	Yes
Q9NNW7	Thioredoxin reductase 2, mitochondrial OS=Homo sapiens GN=TXNRD2	NADP.1	1	1.00637	1.07486	0.939556	0.968085	0.859309	0.851329	1.02869	1.66229	1.825	8	17	8	0.128505	0.961304	-2.81912	Yes
Q9NNW7	Thioredoxin reductase 2, mitochondrial OS=Homo sapiens GN=TXNRD2	NADP.2	1	0.956061	0.997121	0.946761	0.845082	0.786015	0.742574	0.945148	1.45447	1.52975	11	21	9	0.161011	0.895322	-3.31503	Yes
Q9NNW7	Thioredoxin reductase 2, mitochondrial OS=Homo sapiens GN=TXNRD2	NAD.1	1	1.01232	1.03956	1.00953	1.00927	1.02892	1.00455	1	1.00388	1.03342	11	25	12	NA	0.147913	0.0176966	Yes
Q9NNW7	Thioredoxin reductase 2, mitochondrial OS=Homo sapiens GN=TXNRD2	NAD.2	1	0.984584	1.01177	0.976664	1.00924	0.96777	0.97561	0.969325	0.993224	0.986474	12	26	13	NaN	0.346307	4.70838	Yes
Q9NNW7	Thioredoxin reductase 2, mitochondrial OS=Homo sapiens GN=TXNRD2	NADH.1	1	1.01088	0.978423	0.992373	0.961157	1	1.03405	1.16219	1.20315	1.04549	10	19	11	NaN	0.737313	-3.09683	Yes
Q9NNW7	Thioredoxin reductase 2, mitochondrial OS=Homo sapiens GN=TXNRD2	NADH.2	1	1.02577	1.02	0.99063	0.990856	1.00913	1.04313	1.1811	1.20467	1.09276	9	19	12	NaN	0.852855	-3.99065	Yes
Q9NNW7	Thioredoxin reductase 2, mitochondrial OS=Homo sapiens GN=TXNRD2	NADPH.1	1	0.980981	1.00687	0.98089	0.978425	0.992361	1.00211	1.07629	1.30173	1.49721	15	26	17	0.247381	0.997513	-1.38815	Yes
Q9NNW7	Thioredoxin reductase 2, mitochondrial OS=Homo sapiens GN=TXNRD2	NADPH.2	1	0.989687	1.00847	0.984336	0.955525	0.952159	0.989789	1.05186	1.25648	1.42608	14	22	15	0.319242	0.987245	-1.51281	Yes
Q9NX74	tRNA-dihydrouridine(20) synthase [NAD(P)+]-like OS=Homo sapiens GN=DUS2	NAD.1	1	1.09959	1.02189	1.05806	1.07245	1.02454	1.04918	1.06234	1.09796	1.01445	5	5	5	NaN	0.0184133	-0.139185	No
Q9NX74	tRNA-dihydrouridine(20) synthase [NAD(P)+]-like OS=Homo sapiens GN=DUS2	NAD.2	1	0.988695	1.04794	1.0121	1.03277	1.04094	1.03613	1.04207	1.00581	0.987376	6	6	5	NaN	0.00227862	0.20386	No
Q9NX74	tRNA-dihydrouridine(20) synthase [NAD(P)+]-like OS=Homo sapiens GN=DUS2	NADPH.1	1	0.958234	0.957229	0.983171	0.974551	0.954367	0.800186	0.678142	0.558943	0.549462	8	8	7	0.0242714	0.990444	1.12923	No
Q9NX74	tRNA-dihydrouridine(20) synthase [NAD(P)+]-like OS=Homo sapiens GN=DUS2	NADPH.2	1	0.991004	0.902144	0.949122	0.886243	0.894502	0.769156	0.605207	0.519313	0.472185	9	9	8	0.0140809	0.976897	0.784354	No
Q9P1F3	Costars family protein ABRACL OS=Homo sapiens GN=ABRACL	NAD.1	1	1.10062	1.09091	1.17851	1.09857	1.19895	1.23497	1.32397	1.24539	1.26107	2	13	1	25.3509	0.822158	-0.232228	No
Q9P1F3	Costars family protein ABRACL OS=Homo sapiens GN=ABRACL	NADH.2	1	1.32012	1.4825	1.27172	1.41729	1.239	1.50674	1.27034	1.38224	1.34717	2	9	1	1.11e-05	0.621299	-1.77032	No
Q9P1F3	Costars family protein ABRACL OS=Homo sapiens GN=ABRACL	NADPH.1	1	1.09815	1.08617	1.09014	1.13572	1.40937	1.39702	1.44482	1.4552	1.25234	2	7	1	0.0017051	0.880069	-3.96496	No
Q9P1F3	Costars family protein ABRACL OS=Homo sapiens GN=ABRACL	NADPH.2	1	1.07079	1.11295	1.14934	0.974408	1.37427	1.38925	1.38231	1.48003	1.24677	2	6	1	0.00279727	0.830834	-6.51077	No
Q9UBQ7	Glyoxylate reductase/hydroxypyruvate reductase OS=Homo sapiens GN=GRHPR	NADP.1	1	0.9862	1.00096	1.04178	1.11293	1.33446	1.75831	2.13418	2.25897	2.335	11	34	13	0.00329811	0.999627	-0.969567	Yes
Q9UBQ7	Glyoxylate reductase/hydroxypyruvate reductase OS=Homo sapiens GN=GRHPR	NADP.2	1	1.07358	1.0691	1.07453	1.15902	1.34709	1.71782	2.07173	2.13398	2.18843	11	40	12	0.00309026	0.997497	-1.03026	Yes
Q9UBQ7	Glyoxylate reductase/hydroxypyruvate reductase OS=Homo sapiens GN=GRHPR	NAD.1	1	0.955852	1.00253	0.97747	0.978939	0.978089	0.922587	0.965759	0.967022	1.02891	11	29	12	NA	0.329748	0.0527782	Yes
Q9UBQ7	Glyoxylate reductase/hydroxypyruvate reductase OS=Homo sapiens GN=GRHPR	NAD.2	1	0.980473	1.00168	1.00951	0.987395	0.986934	0.925023	0.958808	0.985479	1.05861	12	34	14	NaN	0.00248606	-0.0414339	Yes
Q9UBQ7	Glyoxylate reductase/hydroxypyruvate reductase OS=Homo sapiens GN=GRHPR	NADH.1	1	1.00198	1.04066	1.05254	1.09256	1.08671	1.05376	1.02602	1.05566	1.31496	11	35	14	0.683764	0.88634	-5.61315	Yes
Q9UBQ7	Glyoxylate reductase/hydroxypyruvate reductase OS=Homo sapiens GN=GRHPR	NADH.2	1	0.99108	1.02583	1.02385	1.05819	1.05892	1.01348	1.03587	1.02617	1.35071	11	20	12	0.869825	0.956795	-4.22765	Yes
Q9UBQ7	Glyoxylate reductase/hydroxypyruvate reductase OS=Homo sapiens GN=GRHPR	NADPH.1	1	0.965317	0.981624	1.00548	1.1288	1.26014	1.71575	1.97436	1.97949	1.99628	11	25	13	0.00403287	0.995723	-1.27575	Yes
Q9UBQ7	Glyoxylate reductase/hydroxypyruvate reductase OS=Homo sapiens GN=GRHPR	NADPH.2	1	0.980242	0.96098	0.965021	1.06514	1.22411	1.59923	1.8369	1.93738	1.83882	11	23	13	0.00520729	0.994533	-1.269	Yes
Q9ULV4	Coronin-1C OS=Homo sapiens GN=CORO1C	NADP.1	1	1.02229	1.06238	1.07289	1.10229	1.11626	1.1603	1.21435	1.16885	1.22833	9	17	9	NaN	0.950046	-0.217798	No
Q9ULV4	Coronin-1C OS=Homo sapiens GN=CORO1C	NADP.2	1	1.07041	1.04511	1.0976	1.12295	1.14912	1.23267	1.19578	1.18301	1.21653	10	16	7	NaN	0.909549	-0.587873	No
Q9ULV4	Coronin-1C OS=Homo sapiens GN=CORO1C	NAD.1	1	0.980493	1.02104	0.993934	0.994103	0.967572	0.976321	0.997366	0.963143	0.998193	14	26	14	NaN	0.266764	1.759	No
Q9ULV4	Coronin-1C OS=Homo sapiens GN=CORO1C	NAD.2	1	0.971223	1.03448	1.03025	1.02605	1.04355	1	1.00789	1.00871	1.02795	11	23	12	NaN	0.224397	-0.521168	No
Q9ULV4	Coronin-1C OS=Homo sapiens GN=CORO1C	NADH.1	1	1.01484	1.01245	1.02542	1.01818	1.00495	0.999104	1.02689	1.12245	1.31846	12	25	12	0.827523	0.993114	-1.80284	No
Q9ULV4	Coronin-1C OS=Homo sapiens GN=CORO1C	NADH.2	1	1.00892	0.995833	1.02555	1.02411	1.0249	1.00809	1.02537	1.1514	1.33481	12	22	14	0.632497	0.990851	-2.11864	No
Q9ULV4	Coronin-1C OS=Homo sapiens GN=CORO1C	NADPH.1	1	1.00956	1.05801	1.06292	1.13779	1.29189	1.48138	1.67591	1.75073	1.85789	17	32	20	0.00423809	0.9977	-0.645149	No
Q9ULV4	Coronin-1C OS=Homo sapiens GN=CORO1C	NADPH.2	1	0.992376	1.00607	1.02981	1.0965	1.21862	1.42654	1.6056	1.68678	1.85814	16	30	19	0.00722069	0.994914	-0.603021	No
