# Supplementary material for: An efficient proteome-wide strategy for discovery and characterization of cellular nucleotide-protein interactions
Source: PLoS One. 2018 Dec 6;13(12):e0208273. doi: 10.1371/journal.pone.0208273 (PMC6283526; doi:10.1371/journal.pone.0208273)
Supplement: S8 Table — Relates to S2D Fig and S6 Plot. (XLSX) [file pone.0208273.s019.xlsx]

## Sheet: NADPH FN plot parameters
id	description	condition	3.81e-06	1.53e-05	6.1e-05	0.00024414	0.00097656	0.00390625	0.015625	0.0625	0.25	1	sumUniPeps	sumPSMs	countNum	EC	R2	Slope
O43488	Aflatoxin B1 aldehyde reductase member 2 OS=Homo sapiens GN=AKR7A2	NADPH58.1	1	0.838772	1.33542	1.52965	1.24624	1.20969	1.30271	1.81591	3.85361	12.9268	5	14	2	0.0156398	0.997486	-1.20761
O43488	Aflatoxin B1 aldehyde reductase member 2 OS=Homo sapiens GN=AKR7A2	NADPH58.2	1	1.41063	1.625	1.51976	1.40215	1.15058	1.34565	2.10771	4.49399	12.9692	6	19	4	NA	0.997459	-1.16955
O43488	Aflatoxin B1 aldehyde reductase member 2 OS=Homo sapiens GN=AKR7A2	NADPH52.1	1	1.00328	0.9685	0.978158	1.08369	1.16307	1.45276	1.86582	2.13203	2.23333	8	23	11	0.00816591	0.998552	-0.921647
O43488	Aflatoxin B1 aldehyde reductase member 2 OS=Homo sapiens GN=AKR7A2	NADPH52.2	1	1.03652	0.996996	1.01774	1.0557	1.18302	1.44975	1.91628	2.0477	2.20582	8	25	11	0.0079839	0.996485	-1.02694
O60547	GDP-mannose 4,6 dehydratase OS=Homo sapiens GN=GMDS	NADPH58.1	1	1.11516	1.12539	1.14874	1.44198	1.81981	2.53631	2.76318	2.9634	2.87621	10	30	11	0.000681	0.995483	-0.988949
O60547	GDP-mannose 4,6 dehydratase OS=Homo sapiens GN=GMDS	NADPH58.2	1	0.942029	1.02836	1.09422	1.2675	1.88759	2.51715	2.81244	2.91383	2.73987	8	24	10	0.00106932	0.996273	-1.19841
O60547	GDP-mannose 4,6 dehydratase OS=Homo sapiens GN=GMDS	NADPH52.1	1	1.03307	1.04975	1.04664	1.08055	1.19305	1.23524	1.2626	1.25577	1.25088	20	36	25	NaN	0.985729	-1.34972
O60547	GDP-mannose 4,6 dehydratase OS=Homo sapiens GN=GMDS	NADPH52.2	1	0.987555	1.01392	1.02643	1.047	1.16291	1.17023	1.20792	1.20285	1.21257	19	33	23	NaN	0.9819	-1.30483
O75874	Isocitrate dehydrogenase [NADP] cytoplasmic OS=Homo sapiens GN=IDH1	NADPH58.1	1	1.17466	1.08568	1.16583	1.53676	2.06217	4.66054	6.44958	7.16617	7.29502	12	123	18	0.00083	0.998456	-1.2696
O75874	Isocitrate dehydrogenase [NADP] cytoplasmic OS=Homo sapiens GN=IDH1	NADPH58.2	1	1.04734	0.972689	1.13576	1.44165	2.07423	4.63412	6.37326	7.00401	6.62966	12	97	14	0.00119064	0.99751	-1.41704
O75874	Isocitrate dehydrogenase [NADP] cytoplasmic OS=Homo sapiens GN=IDH1	NADPH52.1	1	1.01592	1.01538	1.00822	1.0541	1.08442	1.09498	1.10459	1.09251	1.09836	21	76	30	NaN	0.98002	-1.70538
O75874	Isocitrate dehydrogenase [NADP] cytoplasmic OS=Homo sapiens GN=IDH1	NADPH52.2	1	1.00201	1.03413	1.03252	1.05564	1.10093	1.13115	1.13658	1.157	1.09494	20	73	33	NaN	0.907341	-0.975149
O95544	NAD kinase OS=Homo sapiens GN=NADK	NADPH58.1	1	0.956814	1.07315	1.04824	1.01063	1.0274	1.07524	0.957447	1.02868	0.891479	6	21	4	NA	0.491199	5.0908
O95544	NAD kinase OS=Homo sapiens GN=NADK	NADPH58.2	1	0.894686	1.06513	0.986829	0.927289	0.861082	1.0044	0.893222	1.0521	0.940843	6	16	1	NA	0.035639	3.4e-06
O95544	NAD kinase OS=Homo sapiens GN=NADK	NADPH52.1	1	1.03403	1.01424	1.03225	1.0323	1.03103	1.01474	1.03659	1.00912	0.988018	9	11	9	NaN	0.497216	1.58679
O95544	NAD kinase OS=Homo sapiens GN=NADK	NADPH52.2	1	1.01092	0.991747	0.973374	0.995174	1.0172	0.978032	0.998624	0.968701	0.972502	8	13	8	NaN	0.264521	0.0214004
O95825	Quinone oxidoreductase-like protein 1 OS=Homo sapiens GN=CRYZL1	NADPH58.1	1	1.00864	1	0.994975	0.994686	0.968388	0.992126	1.01018	0.890208	0.884244	7	22	10	NA	0.941577	6.67271
O95825	Quinone oxidoreductase-like protein 1 OS=Homo sapiens GN=CRYZL1	NADPH58.2	1	1.03188	1.04622	1.03749	1.03411	1.02969	1.02375	1.02971	0.993988	1.01297	7	22	8	NA	0.323832	1.39789
O95825	Quinone oxidoreductase-like protein 1 OS=Homo sapiens GN=CRYZL1	NADPH52.1	1	0.93981	0.983624	0.946129	0.949426	0.950668	0.954679	0.977753	0.967964	0.948673	12	15	12	NaN	0.463668	3.47578
O95825	Quinone oxidoreductase-like protein 1 OS=Homo sapiens GN=CRYZL1	NADPH52.2	1	0.95141	0.983661	0.963658	0.942487	0.961403	0.970088	0.985074	0.959032	0.962795	11	17	12	NA	0.0170242	-0.00713916
P00390	Glutathione reductase, mitochondrial OS=Homo sapiens GN=GSR	NADPH58.1	1	0.943378	0.92163	0.922613	0.974314	1.03056	1.25197	1.44681	1.45302	1.45981	12	147	15	0.0193644	0.990269	-1.58005
P00390	Glutathione reductase, mitochondrial OS=Homo sapiens GN=GSR	NADPH58.2	1	0.972947	0.931723	0.952381	1.01706	1.08165	1.29551	1.49304	1.54208	1.5389	12	120	16	0.0153804	0.993771	-1.23427
P00390	Glutathione reductase, mitochondrial OS=Homo sapiens GN=GSR	NADPH52.1	1	0.990684	1.01826	1.00222	1.00229	1.07229	1.0284	0.945439	0.778944	0.659287	18	72	27	0.260814	0.966098	1.58701
P00390	Glutathione reductase, mitochondrial OS=Homo sapiens GN=GSR	NADPH52.2	1	0.988673	1.0302	0.992781	0.990243	1.01072	1.00129	0.907547	0.804426	0.661059	22	71	29	0.323664	0.983202	1.00455
P04040	Catalase OS=Homo sapiens GN=CAT	NADPH58.1	1	0.978887	0.982236	0.980905	0.960142	0.956797	0.952756	0.956522	0.918892	0.916399	23	201	26	NA	0.90848	0.268381
P04040	Catalase OS=Homo sapiens GN=CAT	NADPH58.2	1	0.983575	1.01681	1.03445	1.00808	0.977731	0.98241	0.983287	0.96994	0.950567	22	148	26	NA	0.586543	1.12957
P04040	Catalase OS=Homo sapiens GN=CAT	NADPH52.1	1	1.04852	1.03036	1.0294	1.01832	1.03459	1.05636	1.04932	1.06952	1.00281	29	105	43	NaN	0.163246	-1.73601
P04040	Catalase OS=Homo sapiens GN=CAT	NADPH52.2	1	1.03667	1.00931	1.01151	1.00797	1.02548	1.05607	1.03653	1.03978	0.988816	29	96	43	NaN	0.0345778	0.0593435
P11413	Glucose-6-phosphate 1-dehydrogenase OS=Homo sapiens GN=G6PD	NADPH58.1	1	1.16027	1.02717	1.21508	1.43224	0.888303	1.28609	1.13414	2.2275	4.41077	1	2	1	0.142665	0.97949	-4.06253
P11413	Glucose-6-phosphate 1-dehydrogenase OS=Homo sapiens GN=G6PD	NADPH58.2	1	1.82609	1.52416	1.21074	1.66427	1.0859	1.16887	1.95915	2.84669	6.21637	1	2	1	NA	0.968126	-1.09173
P11413	Glucose-6-phosphate 1-dehydrogenase OS=Homo sapiens GN=G6PD	NADPH52.1	1	0.996394	1.00884	1.02318	1.11365	1.24531	1.40161	1.50501	1.64711	1.70159	27	62	38	0.00732377	0.997105	-0.593482
P11413	Glucose-6-phosphate 1-dehydrogenase OS=Homo sapiens GN=G6PD	NADPH52.2	1	1.06726	1.02117	1.05373	1.1297	1.23004	1.39128	1.47484	1.59386	1.67615	31	66	41	0.00825601	0.992475	-0.555692
P14550	Alcohol dehydrogenase [NADP(+)] OS=Homo sapiens GN=AKR1A1	NADPH58.1	1	1.23896	1.40125	1.42111	1.45438	1.53846	2.54506	3.26087	4.98022	9.63907	6	13	5	NA	0.991328	-0.667229
P14550	Alcohol dehydrogenase [NADP(+)] OS=Homo sapiens GN=AKR1A1	NADPH58.2	1	1.22802	1.33193	1.28977	1.28276	1.29586	1.78892	2.935	3.80561	6.36791	6	10	5	0.00103446	0.989902	-0.611121
P14550	Alcohol dehydrogenase [NADP(+)] OS=Homo sapiens GN=AKR1A1	NADPH52.1	1	1.03812	0.962623	0.990579	1.10866	1.22181	1.71076	2.63849	3.28374	3.40317	14	28	16	0.00582547	0.998865	-1.13488
P14550	Alcohol dehydrogenase [NADP(+)] OS=Homo sapiens GN=AKR1A1	NADPH52.2	1	0.985794	0.945901	0.945114	1.0206	1.17123	1.50707	2.2474	2.71927	2.97199	16	30	17	0.00791414	0.998837	-1.00653
P16435	NADPH--cytochrome P450 reductase OS=Homo sapiens GN=POR	NADPH58.1	1	1.1142	1.13166	0.992965	1.01063	1.0569	0.9965	1.0333	1.11375	1.08762	1	4	1	NA	0.120596	1.2e-05
P16435	NADPH--cytochrome P450 reductase OS=Homo sapiens GN=POR	NADPH58.2	1	1.07729	1.27416	1.05775	1.01257	1.02863	1.07564	1.13556	1.23547	1.24878	1	2	1	NA	0.319175	0.185266
P16435	NADPH--cytochrome P450 reductase OS=Homo sapiens GN=POR	NADPH52.1	1	0.997905	1.01543	1.01322	1.01707	1.05335	1.20147	1.50266	1.90805	2.02264	8	9	8	0.0277524	0.998758	-1.11975
P16435	NADPH--cytochrome P450 reductase OS=Homo sapiens GN=POR	NADPH52.2	1	0.991295	0.954471	0.9876	1.00426	0.991799	1.07475	1.10267	1.30217	1.35332	7	8	6	0.322592	0.97269	-1.03814
P30043	Flavin reductase (NADPH) OS=Homo sapiens GN=BLVRB	NADPH58.1	1	0.928983	0.827586	0.805025	0.951284	0.814542	0.984252	1.13506	1.44708	1.81592	2	9	1	0.140777	0.959678	-0.951506
P30043	Flavin reductase (NADPH) OS=Homo sapiens GN=BLVRB	NADPH58.2	1	1.03092	0.820378	0.910841	0.882406	0.732768	1.04749	0.970288	1.48597	2.10373	2	5	1	0.179064	0.945922	-1.83108
P30043	Flavin reductase (NADPH) OS=Homo sapiens GN=BLVRB	NADPH52.1	1	1.05147	0.985381	1.0646	1.10239	1.24422	1.81179	3.14146	4.60633	4.98605	11	49	14	0.00560176	0.999191	-1.15292
P30043	Flavin reductase (NADPH) OS=Homo sapiens GN=BLVRB	NADPH52.2	1	1.02387	0.97288	1.00438	1.07052	1.14999	1.57979	2.52445	3.88072	3.97378	11	49	17	0.0098301	0.99554	-1.29947
P35270	Sepiapterin reductase OS=Homo sapiens GN=SPR	NADPH58.1	1	1.22073	1.09195	1.24824	1.22232	1.20653	1.26247	1.75578	1.77151	8.84244	6	11	5	0.0792171	0.993928	-1.98834
P35270	Sepiapterin reductase OS=Homo sapiens GN=SPR	NADPH58.2	1	1.05604	1.16282	1.21378	1.21364	1.23754	1.21988	1.56825	1.63928	8.73582	6	11	4	0.121609	0.996361	-2.19311
P35270	Sepiapterin reductase OS=Homo sapiens GN=SPR	NADPH52.1	1	1.01634	0.992079	1.01551	1.07126	1.15828	1.5053	2.34102	2.55535	2.55847	6	9	6	0.0096541	0.997872	-1.68864
P35270	Sepiapterin reductase OS=Homo sapiens GN=SPR	NADPH52.2	1	0.995555	1.02628	0.982403	1.00035	1.11797	1.4731	2.34014	2.62137	2.62624	6	11	7	0.0106173	0.999083	-1.67302
P36959	GMP reductase 1 OS=Homo sapiens GN=GMPR	NADPH58.1	1	1.05662	0.970742	0.947739	1.07263	0.965227	0.948381	1.02313	0.970326	0.885048	7	48	7	NA	0.412744	7.50476
P36959	GMP reductase 1 OS=Homo sapiens GN=GMPR	NADPH58.2	1	1.09082	1.19118	1.14894	1.16338	1.13892	1.07476	1.07335	1.10521	1.04781	8	39	6	NA	0.151867	1.60274
P36959	GMP reductase 1 OS=Homo sapiens GN=GMPR	NADPH52.1	1	1.00867	0.994773	1.02612	0.996343	1.03973	1.01942	1.01015	1.01184	0.991674	11	37	15	NaN	0.0771067	0.581932
P36959	GMP reductase 1 OS=Homo sapiens GN=GMPR	NADPH52.2	1	0.976851	0.990542	0.995516	0.985408	1.02607	1.00381	1.0187	0.991336	1.00664	13	32	19	NaN	0.465907	-4.7943
P48163	NADP-dependent malic enzyme OS=Homo sapiens GN=ME1	NADPH58.1	1	0.869482	0.907001	0.884422	0.924712	0.91254	1.00525	1.07493	1.21068	1.09164	10	42	12	NA	0.822469	-1.54349
P48163	NADP-dependent malic enzyme OS=Homo sapiens GN=ME1	NADPH58.2	1	0.960386	0.89916	0.962513	0.986535	0.949099	1.05453	1.20149	1.20942	1.094	11	35	8	NA	0.85857	-7.24766
P48163	NADP-dependent malic enzyme OS=Homo sapiens GN=ME1	NADPH52.1	1	0.991784	1.00786	0.991113	0.9892	1.01632	1.04735	1.0359	1.05147	1.01419	14	21	15	NaN	0.772397	-2.92477
P48163	NADP-dependent malic enzyme OS=Homo sapiens GN=ME1	NADPH52.2	1	0.983169	1.0105	1.02078	0.98496	1.09042	1.09148	1.08945	1.12012	1.10291	16	20	17	NaN	0.933175	-3.80815
P48735	Isocitrate dehydrogenase [NADP], mitochondrial OS=Homo sapiens GN=IDH2	NADPH58.1	1	1.23321	1.44305	1.3598	1.1426	1.20021	1.34996	1.95745	2.42829	11.3682	6	14	4	NA	0.995151	-1.59107
P48735	Isocitrate dehydrogenase [NADP], mitochondrial OS=Homo sapiens GN=IDH2	NADPH58.2	1	1.42319	1.23214	1.42857	1.06553	1.09968	1.0088	2.22191	3.34369	16.8582	5	13	4	0.0183758	0.996626	-1.4389
P48735	Isocitrate dehydrogenase [NADP], mitochondrial OS=Homo sapiens GN=IDH2	NADPH52.1	1	0.975219	1.00023	0.989358	1.03672	1.20262	1.89891	3.03974	3.68341	4.0916	14	27	18	0.00471585	0.998905	-1.0662
P48735	Isocitrate dehydrogenase [NADP], mitochondrial OS=Homo sapiens GN=IDH2	NADPH52.2	1	1.00788	0.983992	1.02668	1.02329	1.20216	1.81856	2.99784	3.6551	4.00377	16	29	18	0.00535752	0.999287	-1.13903
P49327	Fatty acid synthase OS=Homo sapiens GN=FASN	NADPH58.1	1	1.35893	1.07628	1.04422	1.03012	1.24341	1.17848	1.05735	1.6004	2.20177	7	10	2	0.177969	0.912477	-4.10593
P49327	Fatty acid synthase OS=Homo sapiens GN=FASN	NADPH58.2	1	1.2029	1.35924	1.12259	0.906643	1.11771	1.17238	1.10585	1.52806	2.21637	2	3	1	0.193133	0.899315	-4.30652
P49327	Fatty acid synthase OS=Homo sapiens GN=FASN	NADPH52.1	1	1.01001	0.991465	1.01672	1.11451	1.29988	1.72533	1.88939	1.95233	1.92115	104	381	141	0.00360183	0.998165	-1.29692
P49327	Fatty acid synthase OS=Homo sapiens GN=FASN	NADPH52.2	1	1.00081	0.983073	1.00986	1.09171	1.25678	1.71323	1.86486	1.96001	1.8879	96	379	135	0.00423924	0.996366	-1.43596
P52209	6-phosphogluconate dehydrogenase, decarboxylating OS=Homo sapiens GN=PGD	NADPH58.1	1	1.06622	0.935214	0.964824	0.975199	0.919916	1.14261	1.64292	2.08704	9.26045	9	29	10	0.0890682	0.995628	-1.48004
P52209	6-phosphogluconate dehydrogenase, decarboxylating OS=Homo sapiens GN=PGD	NADPH58.2	1	1.0686	1.0084	1.08105	0.935368	0.944857	1.30431	1.68617	2.35972	12.2861	9	29	7	0.0745969	0.997265	-1.57683
P52209	6-phosphogluconate dehydrogenase, decarboxylating OS=Homo sapiens GN=PGD	NADPH52.1	1	0.990579	0.986409	0.978158	1.01186	1.04422	1.11247	1.12821	1.26996	1.10858	25	158	40	NaN	0.800775	-1.11357
P52209	6-phosphogluconate dehydrogenase, decarboxylating OS=Homo sapiens GN=PGD	NADPH52.2	1	0.984808	0.98841	0.979324	1.00454	1.0457	1.14626	1.15854	1.30117	1.13234	28	168	40	NaN	0.841143	-1.33687
P53004	Biliverdin reductase A OS=Homo sapiens GN=BLVRA	NADPH58.1	1	1.09789	0.979101	1.06834	1.06909	1.09905	1.20997	1.86864	4.20079	23.7227	4	11	3	0.0371895	0.999652	-1.46561
P53004	Biliverdin reductase A OS=Homo sapiens GN=BLVRA	NADPH58.2	1	1.33527	1.30357	0.964539	1.48833	1.09332	1.30343	2.72888	5.26052	32.1305	5	12	4	0.00189631	0.998666	-1.47582
P53004	Biliverdin reductase A OS=Homo sapiens GN=BLVRA	NADPH52.1	1	1.03852	0.999937	1.02435	1.13487	1.32656	1.69919	2.05894	2.19628	2.20123	12	33	15	0.00348884	0.998703	-0.988721
P53004	Biliverdin reductase A OS=Homo sapiens GN=BLVRA	NADPH52.2	1	0.998442	1.00923	1.03462	1.1002	1.28436	1.65356	1.98978	2.16801	2.1565	11	34	14	0.00418962	0.999202	-0.994006
Q08257	Quinone oxidoreductase OS=Homo sapiens GN=CRYZ	NADPH58.1	1	1.08925	1.09718	0.958794	1.17981	1.52371	2.50744	6.04903	10.8229	13.0233	10	34	8	0.00291989	0.999764	-1.16068
Q08257	Quinone oxidoreductase OS=Homo sapiens GN=CRYZ	NADPH58.2	1	1.27633	1.32878	1.51773	1.66427	1.41888	3.07652	7.26277	14.0661	16.1848	10	27	6	NA	0.998495	-1.34828
Q08257	Quinone oxidoreductase OS=Homo sapiens GN=CRYZ	NADPH52.1	1	0.973884	1.00517	0.994317	1.01293	1.0748	1.13363	1.18513	1.17312	1.18062	19	61	19	NaN	0.987522	-1.17455
Q08257	Quinone oxidoreductase OS=Homo sapiens GN=CRYZ	NADPH52.2	1	0.967751	1.01608	0.995085	0.99946	1.05389	1.18842	1.17505	1.18353	1.20431	18	45	20	NaN	0.979925	-3.36557
Q13630	GDP-L-fucose synthase OS=Homo sapiens GN=TSTA3	NADPH58.1	1	0.537428	0.716823	0.840201	1.6147	2.51001	5.31496	7.77336	9.53314	7.05627	4	8	2	0.0012574	0.964448	-1.29631
Q13630	GDP-L-fucose synthase OS=Homo sapiens GN=TSTA3	NADPH58.2	1	1.21836	1.1271	1.2695	1.51706	2.56734	4.35972	6.1857	7.00601	5.85494	5	12	4	0.000524	0.982932	-1.23475
Q13630	GDP-L-fucose synthase OS=Homo sapiens GN=TSTA3	NADPH52.1	1	1.00013	0.999158	0.993441	1.01698	1.08728	1.07124	1.04894	1.05849	1.04688	13	33	19	NaN	0.87482	-2.683
Q13630	GDP-L-fucose synthase OS=Homo sapiens GN=TSTA3	NADPH52.2	1	1.04302	0.975037	1.02004	1.0459	1.21565	1.19579	1.2119	1.18527	1.10983	10	22	15	NaN	0.874245	-3.79967
Q16698	2,4-dienoyl-CoA reductase, mitochondrial OS=Homo sapiens GN=DECR1	NADPH58.1	1	0.880998	0.872518	0.926633	0.841453	0.890411	0.972004	1.08233	1.17903	4.88746	6	13	4	0.294732	0.997118	-1.97746
Q16698	2,4-dienoyl-CoA reductase, mitochondrial OS=Homo sapiens GN=DECR1	NADPH58.2	1	0.947826	1.14811	1.20263	0.956014	1.20467	1.11346	1.68338	2.22846	14.3558	5	10	2	0.471951	0.99091	-8.91729
Q16698	2,4-dienoyl-CoA reductase, mitochondrial OS=Homo sapiens GN=DECR1	NADPH52.1	1	0.95857	0.991964	0.958516	0.991872	0.991519	1.13479	1.33036	2.04613	2.15261	13	36	20	0.0547228	0.991921	-1.88851
Q16698	2,4-dienoyl-CoA reductase, mitochondrial OS=Homo sapiens GN=DECR1	NADPH52.2	1	0.995263	1.02502	0.992047	1.03793	1.03887	1.14721	1.39699	2.12955	2.29654	12	37	20	0.0466358	0.995774	-1.70842
Q16881	Thioredoxin reductase 1, cytoplasmic OS=Homo sapiens GN=TXNRD1	NADPH58.1	1	1.2025	1.13375	1.02211	1.20372	1.20759	1.31059	1.62997	2.5638	3.4799	4	6	4	0.017581	0.992923	-0.991669
Q16881	Thioredoxin reductase 1, cytoplasmic OS=Homo sapiens GN=TXNRD1	NADPH58.2	1	1.09275	1.14076	1.077	1.23698	1.08908	1.3606	1.84494	2.51603	3.43193	4	7	3	0.0101599	0.993552	-0.736173
Q16881	Thioredoxin reductase 1, cytoplasmic OS=Homo sapiens GN=TXNRD1	NADPH52.1	1	0.967046	0.952759	0.946028	1.08063	1.06763	1.10491	1.35859	1.47122	1.30414	12	23	15	0.0391881	0.902254	-2.27368
Q16881	Thioredoxin reductase 1, cytoplasmic OS=Homo sapiens GN=TXNRD1	NADPH52.2	1	0.939492	0.925202	0.923153	1.02923	1.00983	1.08328	1.34573	1.42102	1.28606	14	21	16	0.0403621	0.934943	-2.72683
Q4G0N4	NAD kinase 2, mitochondrial OS=Homo sapiens GN=NADK2	NADPH58.1	1	1.2476	1.45246	1.31558	1.3481	1.21812	1.53281	1.75578	10.3136	14.6945	10	26	6	0.00502124	0.999158	-2.90678
Q4G0N4	NAD kinase 2, mitochondrial OS=Homo sapiens GN=NADK2	NADPH58.2	1	1.09565	1.25945	1.47619	1.23878	1.09544	1.63149	2.20056	16.9579	24.1029	8	20	4	0.021204	0.999524	-2.805
Q4G0N4	NAD kinase 2, mitochondrial OS=Homo sapiens GN=NADK2	NADPH52.1	1	1.03741	1.00943	1.02785	1.05294	1.10116	1.28303	1.46118	1.53144	1.43316	24	38	26	0.016157	0.982716	-1.48841
Q4G0N4	NAD kinase 2, mitochondrial OS=Homo sapiens GN=NADK2	NADPH52.2	1	1.04741	0.999073	0.99861	1.07069	1.14577	1.3406	1.54939	1.58731	1.50071	18	24	18	0.0107695	0.982686	-1.32259
Q53FA7	Quinone oxidoreductase PIG3 OS=Homo sapiens GN=TP53I3	NADPH58.1	1	1.0048	1.1651	0.98392	0.999114	0.971549	1.02275	1.02775	1.01682	1.21624	5	12	4	NA	0.568572	-3.73515
Q53FA7	Quinone oxidoreductase PIG3 OS=Homo sapiens GN=TP53I3	NADPH58.2	1	0.970048	1.05777	1.00405	1.03411	1.09332	1.02111	0.985144	0.963928	1.07455	5	14	5	NA	0.0333243	0.0858002
Q53FA7	Quinone oxidoreductase PIG3 OS=Homo sapiens GN=TP53I3	NADPH52.1	1	0.983024	1.02685	0.948415	1.02538	0.999376	0.952107	0.842708	0.751666	0.459101	8	9	7	0.185349	0.97597	0.666236
Q53FA7	Quinone oxidoreductase PIG3 OS=Homo sapiens GN=TP53I3	NADPH52.2	1	0.971183	1.035	1.0311	1.02772	1.07261	1.0478	0.879138	0.731334	0.454195	7	7	6	0.187424	0.967535	1.07152
Q53H96	Pyrroline-5-carboxylate reductase 3 OS=Homo sapiens GN=PYCRL	NADPH58.1	1	0.854127	0.85162	0.912563	0.79628	0.944152	0.88189	0.888067	1.02275	0.853698	5	12	4	NA	0.0751607	-4.5299
Q53H96	Pyrroline-5-carboxylate reductase 3 OS=Homo sapiens GN=PYCRL	NADPH58.2	1	0.96715	1.08718	1.01722	1.03232	1.03181	1.09675	1.12628	1.20842	1.047	7	15	6	NA	0.528009	-2.10405
Q53H96	Pyrroline-5-carboxylate reductase 3 OS=Homo sapiens GN=PYCRL	NADPH52.1	1	0.995631	1.00004	0.970317	1.02561	1.05734	1.03949	1.04944	1.08055	1.07415	8	14	7	NaN	0.850288	-2.5696
Q53H96	Pyrroline-5-carboxylate reductase 3 OS=Homo sapiens GN=PYCRL	NADPH52.2	1	0.989439	1.01719	0.999354	0.999042	1.00294	1.00669	1.0396	1.03444	1.0124	9	14	10	NaN	0.645298	-3.9609
Q6UWP2	Dehydrogenase/reductase SDR family member 11 OS=Homo sapiens GN=DHRS11	NADPH58.1	1	1.15451	1.12435	1.09849	1.27192	1.19705	1.40945	2.06383	3.11869	15.6728	4	7	4	0.0243257	0.997535	-1.47624
Q6UWP2	Dehydrogenase/reductase SDR family member 11 OS=Homo sapiens GN=DHRS11	NADPH58.2	1	1.4	1.33403	0.902736	1.3851	1.06893	1.64204	2.46611	4.26253	22.9911	4	7	4	NA	0.997653	-1.44161
Q6UWP2	Dehydrogenase/reductase SDR family member 11 OS=Homo sapiens GN=DHRS11	NADPH52.1	1	0.979163	1.01269	0.983763	1.07878	1.16943	1.86217	2.90434	3.26337	3.07163	9	16	11	0.00660942	0.99647	-1.69914
Q6UWP2	Dehydrogenase/reductase SDR family member 11 OS=Homo sapiens GN=DHRS11	NADPH52.2	1	0.989574	1.02359	0.999092	1.13371	1.20867	1.94235	3.01206	3.43572	3.2546	8	13	10	0.0056271	0.99629	-1.57047
Q6YN16	Hydroxysteroid dehydrogenase-like protein 2 OS=Homo sapiens GN=HSDL2	NADPH58.1	1	1.05566	1.07001	0.805025	0.864482	0.973656	0.979878	1.07586	1.01682	0.970257	1	2	1	NA	0.22437	-5.90345
Q6YN16	Hydroxysteroid dehydrogenase-like protein 2 OS=Homo sapiens GN=HSDL2	NADPH58.2	1	0.794203	0.855042	0.903749	0.841113	0.981972	0.778364	0.924791	0.953908	1.16613	1	2	1	NA	0.606675	-1.911
Q6YN16	Hydroxysteroid dehydrogenase-like protein 2 OS=Homo sapiens GN=HSDL2	NADPH52.1	1	0.962448	0.997645	1.02816	0.998472	0.994843	0.972078	1.0314	1.03888	1.71246	14	17	14	0.620535	0.99159	-2.24848
Q6YN16	Hydroxysteroid dehydrogenase-like protein 2 OS=Homo sapiens GN=HSDL2	NADPH52.2	1	0.976143	1.0465	0.981333	0.985701	0.916946	0.997153	0.99155	1.04644	1.6788	13	18	12	0.601578	0.979602	-2.02991
Q7RTP6	Protein-methionine sulfoxide oxidase MICAL3 OS=Homo sapiens GN=MICAL3	NADPH58.1	1	1.02111	1.01463	1.10151	0.890168	1.07798	0.946632	0.978723	1.05242	1.04341	6	12	4	NA	0.00510211	0.0498684
Q7RTP6	Protein-methionine sulfoxide oxidase MICAL3 OS=Homo sapiens GN=MICAL3	NADPH58.2	1	1.03092	0.988445	0.97771	1.02334	0.978791	1.00616	0.927577	1.08517	1.03485	7	13	5	NA	0.14683	-1.22716
Q7RTP6	Protein-methionine sulfoxide oxidase MICAL3 OS=Homo sapiens GN=MICAL3	NADPH52.1	1	1.10154	0.968436	1.00008	1.09769	1.07313	1.02329	1.04736	1.00485	1.00093	19	22	19	NaN	0.00836955	0.0790872
Q7RTP6	Protein-methionine sulfoxide oxidase MICAL3 OS=Homo sapiens GN=MICAL3	NADPH52.2	1	1.04635	0.98602	1.03299	1.05015	1.06163	1.03514	1.04439	1.03041	1.06633	25	28	25	NaN	0.465702	-2.40089
Q7Z4W1	L-xylulose reductase OS=Homo sapiens GN=DCXR	NADPH58.1	1	0.944338	1.04807	1.04724	1.08237	1.23709	3.13998	6.52821	7.10781	7.12058	8	44	10	0.00473451	0.999837	-2.03134
Q7Z4W1	L-xylulose reductase OS=Homo sapiens GN=DCXR	NADPH58.2	1	0.932367	0.932773	0.973658	1.05835	1.23224	3.14864	6.25812	7.31363	6.73663	8	47	10	0.00456523	0.996805	-1.86163
Q7Z4W1	L-xylulose reductase OS=Homo sapiens GN=DCXR	NADPH52.1	1	1.01509	0.992855	1.03602	1.10491	1.24851	1.29411	1.29066	1.29445	1.19643	14	44	18	NaN	0.949115	-1.93685
Q7Z4W1	L-xylulose reductase OS=Homo sapiens GN=DCXR	NADPH52.2	1	0.99764	1.00018	1.00102	1.12104	1.23668	1.25543	1.24967	1.25568	1.17238	12	38	17	NaN	0.960592	-3.19809
Q8IW45	ATP-dependent (S)-NAD(P)H-hydrate dehydratase OS=Homo sapiens GN=NAXD	NADPH58.1	1	1.08637	1.20794	1.16281	1.11603	1.16122	1.19948	1.09898	1.13749	0.984727	6	21	6	NA	0.364154	8.96036
Q8IW45	ATP-dependent (S)-NAD(P)H-hydrate dehydratase OS=Homo sapiens GN=NAXD	NADPH58.2	1	1.1343	1.23004	1.29787	1.17145	1.25981	1.10994	1.17827	1.16132	1.05105	9	25	6	NA	0.175118	1.95841
Q8IW45	ATP-dependent (S)-NAD(P)H-hydrate dehydratase OS=Homo sapiens GN=NAXD	NADPH52.1	1	1.01651	0.995918	1.00434	1.0045	1.03418	0.934676	0.95399	0.904953	0.869424	9	11	9	NaN	0.858608	0.72744
Q8IW45	ATP-dependent (S)-NAD(P)H-hydrate dehydratase OS=Homo sapiens GN=NAXD	NADPH52.2	1	0.975021	1.00739	0.99952	1.00689	0.979007	1.00525	0.958927	0.841875	0.88343	9	10	7	NaN	0.934208	6.6461
Q8N8N7	Prostaglandin reductase 2 OS=Homo sapiens GN=PTGR2	NADPH58.1	1	1.11036	1.16719	1.19397	1.1302	1.10011	1.14261	1.34505	1.45302	1.30707	4	7	4	0.098983	0.662294	-0.254472
Q8N8N7	Prostaglandin reductase 2 OS=Homo sapiens GN=PTGR2	NADPH58.2	1	0.960386	1.21324	1.16109	1.0386	1.19724	1.05101	1.20799	1.37174	1.35089	4	9	2	0.38313	0.580948	-0.308683
Q8N8N7	Prostaglandin reductase 2 OS=Homo sapiens GN=PTGR2	NADPH52.1	1	1.02952	1.00406	0.996536	1.08157	1.01981	1.08079	1.24854	1.59891	2.238	8	12	9	0.0892527	0.996055	-0.937422
Q8N8N7	Prostaglandin reductase 2 OS=Homo sapiens GN=PTGR2	NADPH52.2	1	0.969821	0.99085	1.00526	0.995293	1.01559	1.04108	1.22038	1.58947	2.18313	8	15	8	0.0973245	0.999142	-0.943616
Q8NCW5	NAD(P)H-hydrate epimerase OS=Homo sapiens GN=NAXE	NADPH58.1	1	0.955854	0.963427	1.0191	1.02126	1.02107	1.00875	1.03053	1.03956	1.04984	9	42	10	NA	0.733943	-3.31836
Q8NCW5	NAD(P)H-hydrate epimerase OS=Homo sapiens GN=NAXE	NADPH58.2	1	0.91401	0.914916	0.983789	0.933573	0.921527	0.918206	0.955432	0.948898	0.966775	9	41	5	NA	0.0651224	-1.50029
Q8NCW5	NAD(P)H-hydrate epimerase OS=Homo sapiens GN=NAXE	NADPH52.1	1	0.968894	0.978653	0.963647	0.981012	0.964151	0.9255	0.967563	0.914121	0.935428	12	34	13	1.08e+20	0.622228	0.0435733
Q8NCW5	NAD(P)H-hydrate epimerase OS=Homo sapiens GN=NAXE	NADPH52.2	1	1.00392	0.966231	0.99372	1.00624	1.03525	0.977642	0.988573	0.964186	0.91782	10	30	12	NaN	0.661313	1.67898
Q96A73	Putative monooxygenase p33MONOX OS=Homo sapiens GN=KIAA1191	NADPH58.1	1	1.0144	1.13584	0.998995	1.00443	1.03688	1.02012	0.87234	0.910979	0.890675	1	2	1	NA	0.732093	4.73255
Q96A73	Putative monooxygenase p33MONOX OS=Homo sapiens GN=KIAA1191	NADPH58.2	1	1.20966	1.04832	0.934144	1.09695	0.831389	1.07652	0.908078	0.839679	0.911669	2	4	1	NA	0.345828	0.546691
Q96A73	Putative monooxygenase p33MONOX OS=Homo sapiens GN=KIAA1191	NADPH52.1	1	0.914961	1.01974	0.936363	1.02719	1.05386	1.06803	0.984461	1.03349	0.880855	3	3	3	NaN	0.000277289	0.112515
Q96A73	Putative monooxygenase p33MONOX OS=Homo sapiens GN=KIAA1191	NADPH52.2	1	0.844461	0.969544	0.867077	0.943844	0.91372	0.96407	0.89855	0.909738	0.8711	3	3	3	2.09e+23	0.0839855	0.0372249
Q96C36	Pyrroline-5-carboxylate reductase 2 OS=Homo sapiens GN=PYCR2	NADPH58.1	1	1.16411	1.1233	1.0603	1.05846	1.08008	1.19773	1.31637	1.3907	1.76447	6	29	6	0.0746755	0.930106	-0.794202
Q96C36	Pyrroline-5-carboxylate reductase 2 OS=Homo sapiens GN=PYCR2	NADPH58.2	1	1.04541	1.04937	1.04863	1.11131	1.12619	1.12665	1.30734	1.37776	1.58833	6	23	8	0.0651692	0.959287	-0.720145
Q96C36	Pyrroline-5-carboxylate reductase 2 OS=Homo sapiens GN=PYCR2	NADPH52.1	1	0.984241	1.0169	0.970653	1.00045	1.06004	1.25435	1.5473	2.42032	2.74169	12	33	16	0.0282902	0.994791	-1.21832
Q96C36	Pyrroline-5-carboxylate reductase 2 OS=Homo sapiens GN=PYCR2	NADPH52.2	1	1.00779	0.994349	0.968245	1.00987	1.04051	1.1606	1.47213	2.12756	2.50827	10	28	16	0.0349277	0.999037	-1.11948
Q9BV79	Trans-2-enoyl-CoA reductase, mitochondrial OS=Homo sapiens GN=MECR	NADPH58.1	1	0.991363	0.811912	0.875377	0.975199	1.07692	1.11199	1.47919	2.44807	3.51125	3	6	3	0.0363479	0.994541	-0.979873
Q9BV79	Trans-2-enoyl-CoA reductase, mitochondrial OS=Homo sapiens GN=MECR	NADPH58.2	1	1.23188	1.31933	0.935157	1.08438	1.10604	1.32102	2.28319	7.01904	13.5924	3	7	3	0.0168711	0.999315	-1.46284
Q9BV79	Trans-2-enoyl-CoA reductase, mitochondrial OS=Homo sapiens GN=MECR	NADPH52.1	1	0.961041	1.01253	0.96991	1.03812	1.12331	1.39035	1.61397	1.76844	1.80776	9	20	11	0.0108065	0.997202	-0.972182
Q9BV79	Trans-2-enoyl-CoA reductase, mitochondrial OS=Homo sapiens GN=MECR	NADPH52.2	1	0.99237	0.979387	0.997579	1.01261	1.11849	1.38359	1.65612	1.78548	1.7422	8	17	9	0.0108679	0.997827	-1.26235
Q9NNW7	Thioredoxin reductase 2, mitochondrial OS=Homo sapiens GN=TXNRD2	NADPH58.1	1	1.31574	1.2999	1.15276	1.19663	1.1275	1.21172	1.22387	1.39169	1.74196	6	12	6	0.168741	0.796043	-2.97871
Q9NNW7	Thioredoxin reductase 2, mitochondrial OS=Homo sapiens GN=TXNRD2	NADPH58.2	1	1.14589	1.16702	1.17832	0.997307	1.04666	1.12401	1.14949	1.45591	1.57699	6	11	5	0.134688	0.88744	-2.17744
Q9NNW7	Thioredoxin reductase 2, mitochondrial OS=Homo sapiens GN=TXNRD2	NADPH52.1	1	0.980981	1.00687	0.98089	0.978425	0.992361	1.00211	1.07629	1.30173	1.49721	15	26	17	0.247381	0.997513	-1.38815
Q9NNW7	Thioredoxin reductase 2, mitochondrial OS=Homo sapiens GN=TXNRD2	NADPH52.2	1	0.989687	1.00847	0.984336	0.955525	0.952159	0.989789	1.05186	1.25648	1.42608	14	22	15	0.319242	0.987245	-1.51281
Q9NZL9	Methionine adenosyltransferase 2 subunit beta OS=Homo sapiens GN=MAT2B	NADPH58.1	1	1.02783	1.01149	1.04322	1.17892	1.50685	2.86702	4.38853	4.90801	5.12379	11	41	14	0.00224374	0.999674	-1.24259
Q9NZL9	Methionine adenosyltransferase 2 subunit beta OS=Homo sapiens GN=MAT2B	NADPH58.2	1	0.974879	1.10294	1.06586	1.39048	1.79003	3.62797	5.88208	6.49399	7.26337	10	33	8	0.00120776	0.996994	-1.0916
Q9NZL9	Methionine adenosyltransferase 2 subunit beta OS=Homo sapiens GN=MAT2B	NADPH52.1	1	0.990258	0.996519	0.993771	0.985709	1.02457	1.01389	1.01228	1.03841	1.00657	15	50	23	NaN	0.599734	-1.72544
Q9NZL9	Methionine adenosyltransferase 2 subunit beta OS=Homo sapiens GN=MAT2B	NADPH52.2	1	1.0166	1.00985	1.01149	1.02852	1.05308	1.05102	1.05266	1.03933	1.0402	16	42	25	NaN	0.902625	-2.71688
Q9UBQ7	Glyoxylate reductase/hydroxypyruvate reductase OS=Homo sapiens GN=GRHPR	NADPH58.1	1	1.02879	1.17764	1.04422	1.16918	1.22234	1.94838	5.82239	12.4629	15.7854	6	30	8	0.0051985	0.999853	-1.34394
Q9UBQ7	Glyoxylate reductase/hydroxypyruvate reductase OS=Homo sapiens GN=GRHPR	NADPH58.2	1	1.02319	1.27731	1.24012	1.26571	1.43902	2.31662	7.73166	16.9319	21.372	6	28	8	0.00305889	0.999785	-1.36451
Q9UBQ7	Glyoxylate reductase/hydroxypyruvate reductase OS=Homo sapiens GN=GRHPR	NADPH52.1	1	0.965317	0.981624	1.00548	1.1288	1.26014	1.71575	1.97436	1.97949	1.99628	11	25	13	0.00403287	0.995723	-1.27575
Q9UBQ7	Glyoxylate reductase/hydroxypyruvate reductase OS=Homo sapiens GN=GRHPR	NADPH52.2	1	0.980242	0.96098	0.965021	1.06514	1.22411	1.59923	1.8369	1.93738	1.83882	11	23	13	0.00520729	0.994533	-1.269
