# Supplementary material for: An efficient proteome-wide strategy for discovery and characterization of cellular nucleotide-protein interactions
Source: PLoS One. 2018 Dec 6;13(12):e0208273. doi: 10.1371/journal.pone.0208273 (PMC6283526; doi:10.1371/journal.pone.0208273)
Supplement: S9 Table — Relates to S2D Fig and S6 Plot. (XLSX) [file pone.0208273.s020.xlsx]

## Sheet: Proteins subset for FN rate
id	gene	entry name	status	description	gene names	length	Hit in 52	Hit in 58	Found in 52	Found in 58	Tm	Comments*	Evaluation
Q53FA7	TP53I3	QORX_HUMAN	reviewed	Quinone oxidoreductase PIG3	TP53I3 PIG3	332	Yes	No	Yes	Yes	67.1266		TP
Q8IW45	NAXD	NNRD_HUMAN	reviewed	ATP-dependent (S)-NAD(P)H-hydrate dehydratase	NAXD CARKD	347	No	No	Yes	Yes	65.2795	High Tm, poor melt curves	TN
Q8NCW5	NAXE	NNRE_HUMAN	reviewed	NAD(P)H-hydrate epimerase	NAXE AIBP APOA1BP YJEFN1	288	No	No	Yes	Yes	64.5586	High Tm, poor melt curves	TN
P00390	GSR	GSHR_HUMAN	reviewed	Glutathione reductase, mitochondrial	GSR GLUR GRD1	522	No	Yes	Yes	Yes	64.5517		TP
Q53H96	PYCR3	P5CR3_HUMAN	reviewed	Pyrroline-5-carboxylate reductase 3	PYCR3 PYCRL	274	No	No	Yes	Yes	60.98	High Tm, poor melt curves	TN
P04040	CAT	CATA_HUMAN	reviewed	Catalase	CAT	527	No	No	Yes	Yes	60.702	High Tm, tight coordination with NADPH, poor melt curves	TN
P36959	GMPR	GMPR1_HUMAN	reviewed	GMP reductase 1	GMPR GMPR1	345	No	No	Yes	Yes	60.3321	High Tm, poor melt curves	TN
O95825	CRYZL1	QORL1_HUMAN	reviewed	Quinone oxidoreductase-like protein 1	CRYZL1 4P11	349	No	No	Yes	Yes	59.1922	High Tm, has NADP binding domain but no report of direct binding	TN
P48163	ME1	MAOX_HUMAN	reviewed	NADP-dependent malic enzyme	ME1	572	No	No	Yes	Yes	58.7081	High tm, weak response	TN
Q96C36	PYCR2	P5CR2_HUMAN	reviewed	Pyrroline-5-carboxylate reductase 2	PYCR2	320	Yes	Yes	Yes	Yes	57.6759		TP
Q13630	TSTA3	FCL_HUMAN	reviewed	GDP-L-fucose synthase	TSTA3 SDR4E1	321	No	Yes	Yes	Yes	55.2735		TP
O95544	NADK	NADK_HUMAN	reviewed	NAD kinase	Q08257	446	No	Yes	Yes	Yes	55.2473		FN
O75874	IDH1	IDHC_HUMAN	reviewed	Isocitrate dehydrogenase [NADP] cytoplasmic (IDH)	IDH1 PICD	414	No	Yes	Yes	Yes	55.0178		TP
Q96A73	KIAA1191	P33MX_HUMAN	reviewed	Putative monooxygenase p33MONOX	KIAA1191 P33MONOX	305	No	No	Yes	Yes	54.6894	High Tm, poor melt curves	TN
Q9NZL9	MAT2B	MAT2B_HUMAN	reviewed	Methionine adenosyltransferase 2 subunit beta	MAT2B TGR MSTP045 Nbla02999 UNQ2435/PRO4995	334	No	Yes	Yes	Yes	54.6687		TP
O60547	GMDS	GMDS_HUMAN	reviewed	GDP-mannose 4,6 dehydratase	GMDS	372	No	Yes	Yes	Yes	54.5499		TP
Q08257	CRYZ	QOR_HUMAN	reviewed	Quinone oxidoreductase	CRYZ	329	No	Yes	Yes	Yes	53.933		TP
P52209	PGD	6PGD_HUMAN	reviewed	6-phosphogluconate dehydrogenase, decarboxylating	PGD PGDH	483	No	Yes	Yes	Yes	52.828		TP
Q7Z4W1	DCXR	DCXR_HUMAN	reviewed	L-xylulose reductase	DCXR SDR20C1	244	No	Yes	Yes	Yes	52.6272		TP
Q4G0N4	NADK2	NAKD2_HUMAN	reviewed	NAD kinase 2, mitochondrial	NADK2 C5orf33 MNADK NADKD1	442	Yes	No	Yes	Yes	51.4834		TP
P53004	BLVRA	BIEA_HUMAN	reviewed	Biliverdin reductase A	BLVRA BLVR BVR	296	Yes	Yes	Yes	Yes	51.0932		TP
Q16881	TXNRD1	TRXR1_HUMAN	reviewed	Thioredoxin reductase 1, cytoplasmic	TXNRD1 GRIM12 KDRF	649	Yes	Yes	Yes	Yes	51.0885		TP
P11413	G6PD	G6PD_HUMAN	reviewed	Glucose-6-phosphate 1-dehydrogenase	G6PD	515	Yes	No	Yes	Yes	51.0802		TP
Q9UBQ7	GRHPR	GRHPR_HUMAN	reviewed	Glyoxylate reductase/hydroxypyruvate reductase	GRHPR GLXR MSTP035	328	Yes	No	Yes	Yes	51.0316		TP
O43488	AKR7A2	ARK72_HUMAN	reviewed	Aflatoxin B1 aldehyde reductase member 2	AKR7A2 AFAR AFAR1 AKR7	359	Yes	Yes	Yes	Yes	50.7331		TP
Q7RTP6	MICAL3	MICA3_HUMAN	reviewed	[F-actin]-monooxygenase MICAL3	MICAL3 KIAA0819 KIAA1364	2002	No	No	Yes	Yes	50.6267	Binding reported only for homolog MICAL1	TN
Q9BV79	MECR	MECR_HUMAN	reviewed	Enoyl-[acyl-carrier-protein] reductase, mitochondrial	MECR NBRF1 CGI-63	373	Yes	No	Yes	Yes	50.2665		TP
Q16698	DECR1	DECR_HUMAN	reviewed	2,4-dienoyl-CoA reductase, mitochondrial	DECR1 DECR SDR18C1	335	Yes	No	Yes	Yes	50.2048		TP
P49327	FASN	FAS_HUMAN	reviewed	Fatty acid synthase	FASN FAS	2511	Yes	Yes	Yes	Yes	50.1492		TP
Q6UWP2	DHRS11	DHR11_HUMAN	reviewed	Dehydrogenase/reductase SDR family member 11	DHRS11 SDR24C1 UNQ836/PRO1774	260	Yes	Yes	Yes	Yes	49.7666		TP
Q9NNW7	TXNRD2	TRXR2_HUMAN	reviewed	Thioredoxin reductase 2, mitochondrial	TXNRD2 KIAA1652 TRXR2	524	No	Yes	Yes	Yes	49.7337		TP
P35270	SPR	SPRE_HUMAN	reviewed	Sepiapterin reductase (SPR)	SPR	261	Yes	Yes	Yes	Yes	49.6097		TP
P14550	AKR1A1	AK1A1_HUMAN	reviewed	Alcohol dehydrogenase [NADP(+)]	AKR1A1 ALDR1 ALR	325	Yes	Yes	Yes	Yes	49.5496		TP
P16435	POR	NCPR_HUMAN	reviewed	NADPH--cytochrome P450 reductase	POR CYPOR	677	Yes	No	Yes	Yes	48.7162		TP
P30043	BLVRB	BLVRB_HUMAN	reviewed	Flavin reductase (NADPH) (FR)	BLVRB FLR	206	Yes	Yes	Yes	Yes	48.419		TP
Q6YN16	HSDL2	HSDL2_HUMAN	reviewed	Hydroxysteroid dehydrogenase-like protein 2	HSDL2 C9orf99 SDR13C1	418	No	No	Yes	Yes	48.1895		TP
P48735	IDH2	IDHP_HUMAN	reviewed	Isocitrate dehydrogenase [NADP], mitochondrial	IDH2	452	Yes	Yes	Yes	Yes	48.1048		TP
Q8N8N7	PTGR2	PTGR2_HUMAN	reviewed	Prostaglandin reductase 2	PTGR2 ZADH1	351	Yes	No	Yes	Yes	47.7235		TP
