# Supplementary material for: An efficient proteome-wide strategy for discovery and characterization of cellular nucleotide-protein interactions
Source: PLoS One. 2018 Dec 6;13(12):e0208273. doi: 10.1371/journal.pone.0208273 (PMC6283526; doi:10.1371/journal.pone.0208273)
Supplement: S10 Table — *Highest resolution shell is shown in parenthesis. Relates to S1G Fig. (XLSX) [file pone.0208273.s021.xlsx]

## Sheet: PDB 1HVY
	TS-dCMP
Data collection
Space group	P43212
Cell dimensions
a, b, c (Å)	110.1, 110.1, 317.27
α, β, γ (°)	90.0, 90.0, 90.0
Resolution (Å)	104-2.39 (2.43-2.39)*
Rmerge	0.067 (0.315)
I/αI	15.56 (5.67)
Completeness (%)	98.4 (94.2)
Redundancy	9.3 (8.5)
Refinement
Resolution (Å)	30-2.39 (2.45-2.39)
No. reflections	72809
Rwork/ Rfree	18.76/24.72
No. atoms
Protein	13658
Ligand dCMP	120
Water	858
B-factors
Protein	37.4
Ligand dCMP	63.8
Water	34.8
R.m.s deviations
Bond lengths (Å)	0.0155
Bond angles (º)	1.7664
Table 11: X-ray diffraction data and refinement statistics *Highest resolution shell is shown in parenthesis.
