# Supplementary material for: An efficient proteome-wide strategy for discovery and characterization of cellular nucleotide-protein interactions
Source: PLoS One. 2018 Dec 6;13(12):e0208273. doi: 10.1371/journal.pone.0208273 (PMC6283526; doi:10.1371/journal.pone.0208273)
Supplement: S11 Table — NA indicates that the protein was not detected and quantified for the corresponding metabolite treatment. (XLSX) [file pone.0208273.s022.xlsx]

## Sheet: 37oC fold change hits
id	description	AMP	cAMP	cGMP	dAMP	dCMP	dGMP	dTMP	dUMP	NADPH
O96013	Serine/threonine-protein kinase PAK 4 OS=Homo sapiens GN=PAK4	1.02036	0.980471	0.963188	0.974962	1.00923	1.01447	0.88942	0.990457	1.01366
P07741	Adenine phosphoribosyltransferase OS=Homo sapiens GN=APRT	0.997732	0.947337	0.987501	0.979972	0.955039	0.979388	0.997572	0.952156	1.02517
P08237-3	Isoform 3 of ATP-dependent 6-phosphofructokinase, muscle type OS=Homo sapiens GN=PFKM	1.00565	1.04949	1.01083	1.0356	0.99856	1.0333	0.987765	1.02053	1.00002
P14550	Alcohol dehydrogenase [NADP(+)] OS=Homo sapiens GN=AKR1A1	1.03226	1.02447	1.01904	1.005	0.939545	1.00306	1.01589	0.969909	0.941692
P17858	ATP-dependent 6-phosphofructokinase, liver type OS=Homo sapiens GN=PFKL	1.03848	1.09138	1.02492	1.01557	1.00002	1.01824	1.00935	1.01549	1.02209
P26196	Probable ATP-dependent RNA helicase DDX6 OS=Homo sapiens GN=DDX6	1.02207	1.02395	0.991228	1.05054	0.991801	0.988275	0.964107	1.00864	1.02031
P27144	Adenylate kinase 4, mitochondrial OS=Homo sapiens GN=AK4	0.994915	0.982059	0.996809	1.03371	0.94537	0.99003	0.975723	0.971316	1.00748
P27707	Deoxycytidine kinase OS=Homo sapiens GN=DCK	0.979086	0.988263	1.00015	0.967418	1.05128	1.00225	0.970475	1.05196	0.961606
P36507	Dual specificity mitogen-activated protein kinase kinase 2 OS=Homo sapiens GN=MAP2K2	0.988122	0.994847	0.988978	1.02116	0.981157	0.985893	0.956315	1.00044	0.996015
P38919	Eukaryotic initiation factor 4A-III OS=Homo sapiens GN=EIF4A3	1.00735	0.997879	0.954844	1.0156	0.997081	1.02976	0.998909	1.02555	1.02875
P49448	Glutamate dehydrogenase 2, mitochondrial OS=Homo sapiens GN=GLUD2	1.05203	1.14444	0.967518	1.02684	0.715591	0.844865	1.07363	0.993222	1.07597
P51812	Ribosomal protein S6 kinase alpha-3 OS=Homo sapiens GN=RPS6KA3	1.06736	1.04849	0.988807	1.08987	1.01882	0.988874	0.976156	1.02141	1.03798
Q01813	ATP-dependent 6-phosphofructokinase, platelet type OS=Homo sapiens GN=PFKP	1.05489	1.08269	0.984491	1.0375	0.99514	1.00443	0.998529	1.00084	0.994254
Q02750	Dual specificity mitogen-activated protein kinase kinase 1 OS=Homo sapiens GN=MAP2K1	1.01246	1.03824	1.01251	1.01747	0.985014	0.987209	1.00411	1.04611	0.958476
Q14353	Guanidinoacetate N-methyltransferase OS=Homo sapiens GN=GAMT	1.0017	1.04031	0.966758	1.07735	1.14059	1.044	0.994476	1.11989	1.12095
Q15418-2	Isoform 2 of Ribosomal protein S6 kinase alpha-1 OS=Homo sapiens GN=RPS6KA1	0.990944	1.01119	0.996198	0.993072	0.982112	0.980394	0.987487	0.984964	0.971272
Q5T1V6	Probable ATP-dependent RNA helicase DDX59 OS=Homo sapiens GN=DDX59	1.02205	0.976426	0.978323	1.03562	0.988851	1.00873	0.984199	1.01959	0.924458
Q8N142	Adenylosuccinate synthetase isozyme 1 OS=Homo sapiens GN=ADSSL1	0.989803	1.01729	1.01121	1.01062	0.981643	0.994357	0.924339	1.04472	1.0434
Q92900	Regulator of nonsense transcripts 1 OS=Homo sapiens GN=UPF1	1.01471	1.00094	1.01275	1.0006	1.00869	1.02446	1.02293	1.02188	1.03401
Q9H2U1	ATP-dependent RNA helicase DHX36 OS=Homo sapiens GN=DHX36	0.995467	0.997356	1.0262	0.99686	0.940483	1.01437	1.02268	1.08758	1.09235
P04183	Thymidine kinase, cytosolic OS=Homo sapiens GN=TK1	1.07299	1.08369	0.981111	1.02436	0.961774	0.97844	1.09847	0.984486	0.992054
P04818	Thymidylate synthase OS=Homo sapiens GN=TYMS	0.983015	1.02597	0.992076	0.990003	1.02609	0.966074	0.972977	1.05613	1.02558
P11172	Uridine 5'-monophosphate synthase OS=Homo sapiens GN=UMPS	1.00509	1.02086	0.99195	1.02188	0.996639	0.989938	1.01132	1.01277	1.01191
P33316	Deoxyuridine 5'-triphosphate nucleotidohydrolase, mitochondrial OS=Homo sapiens GN=DUT	0.99549	0.999937	0.97799	0.996196	1.01547	0.995884	0.996508	1.05114	1.02119
O00429	Dynamin-1-like protein OS=Homo sapiens GN=DNM1L	0.997182	1.01528	0.979716	0.97184	0.99177	0.982995	0.999936	0.980413	0.965099
O15067	Phosphoribosylformylglycinamidine synthase OS=Homo sapiens GN=PFAS	1.00453	1.00249	0.983762	0.986817	0.983555	1.00487	0.998196	0.958047	0.954945
P14618	Pyruvate kinase PKM OS=Homo sapiens GN=PKM	0.994346	1.01833	0.947666	0.997444	0.960357	0.981996	0.950112	1.01545	0.979684
P21980	Protein-glutamine gamma-glutamyltransferase 2 OS=Homo sapiens GN=TGM2	0.994917	1.01579	0.98018	0.988698	0.989355	0.981232	0.97353	0.987202	0.979235
Q16854	Deoxyguanosine kinase, mitochondrial OS=Homo sapiens GN=DGUOK	0.958112	0.952443	1.06649	1.00314	1.05457	1.03785	0.959458	1.15305	1.07202
Q8NCN5	Pyruvate dehydrogenase phosphatase regulatory subunit, mitochondrial OS=Homo sapiens GN=PDPR	1.01528	0.986633	0.95884	0.984976	1.00967	0.985384	0.994926	0.973155	1.03095
Q9UJT0	Tubulin epsilon chain OS=Homo sapiens GN=TUBE1	0.978538	1.00509	1.01381	1.05545	1.08905	0.991143	1.00891	1.0023	1.03001
Q9Y6Y0	Influenza virus NS1A-binding protein OS=Homo sapiens GN=IVNS1ABP	1.04357	1.08574	0.985003	1.0069	0.980674	0.991437	0.983387	0.974009	0.946548
P23919	Thymidylate kinase OS=Homo sapiens GN=DTYMK	1.01301	1.00296	0.994406	1.09305	0.973899	1.00255	0.986292	0.985867	0.972163
Q969T7	7-methylguanosine phosphate-specific 5'-nucleotidase OS=Homo sapiens GN=NT5C3B	1.05429	1.03714	0.990515	1.0705	NA	0.989716	0.998823	1.14703	0.920924
E9PRG8	Uncharacterized protein C11orf98 OS=Homo sapiens GN=C11orf98	1.04301	1.00709	1.05302	1.07982	1.00185	1.01247	1.08315	1.00285	1.04501
O14556	Glyceraldehyde-3-phosphate dehydrogenase, testis-specific OS=Homo sapiens GN=GAPDHS	1.11765	0.997086	1.00148	0.91703	NA	0.893091	1.12482	0.967213	NA
O43488	Aflatoxin B1 aldehyde reductase member 2 OS=Homo sapiens GN=AKR7A2	0.990948	1.0132	0.971746	1.03117	0.999059	0.994468	0.884951	0.962148	0.989837
O60361	Putative nucleoside diphosphate kinase OS=Homo sapiens GN=NME2P1	0.915636	0.953929	0.971238	0.861391	0.92986	0.963311	0.975456	NA	0.72923
P00367	Glutamate dehydrogenase 1, mitochondrial OS=Homo sapiens GN=GLUD1	1.04018	1.04184	0.987544	1.02433	0.968081	1.00172	0.967984	0.961212	1.45051
P00374	Dihydrofolate reductase OS=Homo sapiens GN=DHFR	1.05264	1.04895	1.01126	1.02119	0.959835	0.974789	0.973402	1.00549	1.04854
P11413-2	Isoform Long of Glucose-6-phosphate 1-dehydrogenase OS=Homo sapiens GN=G6PD	1.00623	1.01221	1.00212	1.00994	0.955043	0.979849	0.949876	0.989059	0.977474
P16435	NADPH--cytochrome P450 reductase OS=Homo sapiens GN=POR	1.02887	0.976461	0.988856	1.05982	1.03823	0.990823	0.985492	1.01191	1.00085
P18031	Tyrosine-protein phosphatase non-receptor type 1 OS=Homo sapiens GN=PTPN1	0.941718	0.995881	1.01744	0.974376	0.988418	1.00721	1.03332	0.993126	0.969953
P22570	NADPH:adrenodoxin oxidoreductase, mitochondrial OS=Homo sapiens GN=FDXR	1.01754	1.00861	1.02395	1.02744	0.981619	1.02216	0.988164	0.958007	1.02605
P24666	Low molecular weight phosphotyrosine protein phosphatase OS=Homo sapiens GN=ACP1	0.940031	0.958033	0.9973	0.99555	0.942439	1.01506	0.972594	0.910583	1.0172
P30043	Flavin reductase (NADPH) OS=Homo sapiens GN=BLVRB	1.05376	1.03415	1.00253	1.10116	0.980666	1.01665	0.959377	1.01367	1.04504
P32322-3	Isoform 3 of Pyrroline-5-carboxylate reductase 1, mitochondrial OS=Homo sapiens GN=PYCR1	1.02094	0.99226	1.04137	1.00995	1.05178	1.03771	1.04813	1.09215	1.28623
P35236-3	Isoform 3 of Tyrosine-protein phosphatase non-receptor type 7 OS=Homo sapiens GN=PTPN7	1.03907	0.979055	0.996851	1.04363	1.02604	1.01981	1.01046	0.995446	1.01102
P35270	Sepiapterin reductase OS=Homo sapiens GN=SPR	1.00736	1.01066	0.985733	1.04747	0.946309	1.02004	0.978388	1.01459	0.950966
P48735	Isocitrate dehydrogenase [NADP], mitochondrial OS=Homo sapiens GN=IDH2	1.01358	1.02342	1.03385	1.06057	0.990792	1.04515	0.996817	1.03515	1.04023
P49327	Fatty acid synthase OS=Homo sapiens GN=FASN	0.995481	1.00812	0.982921	0.999957	0.984047	0.999366	0.986459	0.983117	0.982777
P51649-2	Isoform 2 of Succinate-semialdehyde dehydrogenase, mitochondrial OS=Homo sapiens GN=ALDH5A1	1.01584	1.0301	1.0061	0.973084	0.950683	0.983496	0.956432	0.977236	0.973937
P53004	Biliverdin reductase A OS=Homo sapiens GN=BLVRA	1.04245	1.01936	0.974708	1.00932	0.980675	1.00765	0.930471	0.967646	0.992052
P62937	Peptidyl-prolyl cis-trans isomerase A OS=Homo sapiens GN=PPIA	1.01981	0.938111	1.0059	1.00433	0.98596	0.994342	1.02949	0.972172	1.12015
Q04828	Aldo-keto reductase family 1 member C1 OS=Homo sapiens GN=AKR1C1	1.02941	1.01137	1.02285	1.05215	1.02413	0.992746	0.976657	NA	1.01592
Q05209	Tyrosine-protein phosphatase non-receptor type 12 OS=Homo sapiens GN=PTPN12	1.04188	1.01067	0.987076	1.00746	1.0479	0.98608	0.971832	1.04698	0.999989
Q06124	Tyrosine-protein phosphatase non-receptor type 11 OS=Homo sapiens GN=PTPN11	1.01471	1.00555	0.996501	0.92128	0.987918	0.963949	0.981713	0.975355	1.01104
Q13614	Myotubularin-related protein 2 OS=Homo sapiens GN=MTMR2	1.0662	1.07199	1.06927	1.07116	1.07978	0.999073	1.01906	0.995028	1.02608
Q14914	Prostaglandin reductase 1 OS=Homo sapiens GN=PTGR1	1.00114	0.982555	0.95154	0.96118	0.982551	0.980949	0.976607	0.929746	1.04328
Q16698	2,4-dienoyl-CoA reductase, mitochondrial OS=Homo sapiens GN=DECR1	0.990945	1.00862	1.00928	1.03059	0.993232	1.02829	1.00115	0.946669	1.18684
Q16881	Thioredoxin reductase 1, cytoplasmic OS=Homo sapiens GN=TXNRD1	0.986418	0.995332	1.03081	0.998118	0.983067	1.00719	0.96328	0.962585	0.978825
Q4G0N4	NAD kinase 2, mitochondrial OS=Homo sapiens GN=NADK2	1.01244	1.00755	0.947743	1.0281	0.997093	0.997099	0.969904	0.983603	0.960691
Q53FA7	Quinone oxidoreductase PIG3 OS=Homo sapiens GN=TP53I3	1.00846	1.00035	1.03303	0.999439	0.956953	1.00222	0.972742	0.921104	1.02472
Q6GTX8	Leukocyte-associated immunoglobulin-like receptor 1 OS=Homo sapiens GN=LAIR1	1.04304	1.78864	0.893907	1.7275	NA	0.715734	0.952324	NA	NA
Q6UWP2	Dehydrogenase/reductase SDR family member 11 OS=Homo sapiens GN=DHRS11	0.980769	1.00863	0.998888	0.995548	0.942463	1.03615	0.998554	0.97038	0.953165
Q6ZSS3	Zinc finger protein 621 OS=Homo sapiens GN=ZNF621	0.343522	0.395987	1.17545	0.351006	0.798645	1.16916	1.17872	0.945355	0.982785
Q8N8N7	Prostaglandin reductase 2 OS=Homo sapiens GN=PTGR2	1.0085	1.03315	0.978232	0.996162	0.99084	1.00617	1.01054	1.04416	0.979248
Q96C36	Pyrroline-5-carboxylate reductase 2 OS=Homo sapiens GN=PYCR2	1.01924	0.964698	1.0425	1.00618	1.00677	1.06308	1.03131	1.00315	1.36615
Q96HP4	Oxidoreductase NAD-binding domain-containing protein 1 OS=Homo sapiens GN=OXNAD1	1.0611	1.0035	1.0403	1.06126	0.947795	1.00615	0.950305	0.953897	0.90944
Q9BTZ2	Dehydrogenase/reductase SDR family member 4 OS=Homo sapiens GN=DHRS4	1.04134	1.0168	1.04028	1.01925	1.03671	0.984489	0.976457	0.992735	1.03713
Q9BV79	Trans-2-enoyl-CoA reductase, mitochondrial OS=Homo sapiens GN=MECR	0.984725	1.01881	0.977427	0.88515	0.965688	0.978449	0.956434	0.944422	0.9868
Q9HBL8	NmrA-like family domain-containing protein 1 OS=Homo sapiens GN=NMRAL1	1.01356	1.00296	0.951884	1.03313	1.0005	1.03298	0.972752	1.01966	1.00086
Q9NX74	tRNA-dihydrouridine(20) synthase [NAD(P)+]-like OS=Homo sapiens GN=DUS2	1.00904	0.997353	1.01256	1.06181	1.14753	1.03049	0.947672	0.996013	1.05255
Q9UBQ7	Glyoxylate reductase/hydroxypyruvate reductase OS=Homo sapiens GN=GRHPR	0.956427	0.97489	0.977939	0.990576	1.00581	1.01651	0.990515	0.970804	0.984989
Q9ULV4-3	Isoform 3 of Coronin-1C OS=Homo sapiens GN=CORO1C	0.913973	1.12868	1.08143	1.02862	0.935225	1.05289	1.02182	0.941199	1.15591
P24941	Cyclin-dependent kinase 2 OS=Homo sapiens GN=CDK2	1.05093	1.06278	1.02227	1.0962	1.02419	1.00171	0.981059	1.06565	0.953617
O43865	Adenosylhomocysteinase 2 OS=Homo sapiens GN=AHCYL1	1.01584	1.00708	0.9862	1.0031	0.964224	1.0146	1.00591	0.962604	1.00975
P10644	cAMP-dependent protein kinase type I-alpha regulatory subunit OS=Homo sapiens GN=PRKAR1A	1.0317	1.04746	0.986238	1.02307	1.00339	0.993208	0.966508	0.961258	0.987647
P13861	cAMP-dependent protein kinase type II-alpha regulatory subunit OS=Homo sapiens GN=PRKAR2A	0.968871	1.03107	0.985458	0.991838	0.995172	1.02305	1.00737	1.02146	0.980562
P17612	cAMP-dependent protein kinase catalytic subunit alpha OS=Homo sapiens GN=PRKACA	1.0345	1.07497	1.02314	0.941922	0.992769	0.972743	1.08645	0.990874	0.953604
P31321	cAMP-dependent protein kinase type I-beta regulatory subunit OS=Homo sapiens GN=PRKAR1B	0.921891	0.91617	0.946631	0.938131	1.0324	1.15827	1.01574	1.02153	0.995553
P31323	cAMP-dependent protein kinase type II-beta regulatory subunit OS=Homo sapiens GN=PRKAR2B	1.00283	1.02649	0.981847	1.01375	1.02803	1.00356	1.00494	1.01964	1.02561
P36776	Lon protease homolog, mitochondrial OS=Homo sapiens GN=LONP1	1.00452	1.02496	0.997727	1.0287	0.974375	1.01287	0.98791	0.966245	0.967746
Q9Y6E0	Serine/threonine-protein kinase 24 OS=Homo sapiens GN=STK24	1.04584	1.04592	1.03488	1.02431	0.99032	1.0031	1.03781	0.987684	0.914327
Q9BSF0	Small membrane A-kinase anchor protein OS=Homo sapiens GN=C2orf88	0.973341	0.981099	1.10317	1.02186	1.02183	1.12834	1.1149	0.968981	1.39658
Q9Y3Z3	Deoxynucleoside triphosphate triphosphohydrolase SAMHD1 OS=Homo sapiens GN=SAMHD1	1.02094	1.03112	1.03369	1.06492	1.00676	1.03445	1.01638	0.986299	0.993395
Q96RK0	Protein capicua homolog OS=Homo sapiens GN=CIC	0.915056	0.856799	0.944372	0.910163	1.13341	0.96843	1.03431	0.920126	NA
